# Supplementary material for: Assessment of PRMT6-dependent alternative splicing in pluripotent and differentiating NT2/D1 cells
Source: Life Sci Alliance. 2025 Feb 3;8(4):e202402946. doi: 10.26508/lsa.202402946 (PMC11791029; doi:10.26508/lsa.202402946)
Supplement: Supplementary file 2 [file LSA-2024-02946_TableS1.xlsx]

## Sheet: alphabetical order
lsv_id	gene_name	gene_id	seqid	strand	type	biggestdpsi	smallestdpsi	confhigh	conflow	junctions	significant	ucsc_lsv_link	GROUP
ENSG00000094914.14:s:53315094-53315140	AAAS	ENSG00000094914	chr12	-	exon skipping	0.16161	-0.16161	0.93609	0.936091	53314441-53315094;53314849-53315094	TRUE	http://genome.ucsc.edu/cgi-bin/hgTracks?db=GRCh38&position=chr12%3A53315140-53314298	KO- vs. CT-
ENSG00000094914.14:t:53314298-53314441	AAAS	ENSG00000094914	chr12	-	exon skipping	0.188657	-0.188657	0.990481	0.990481	53314441-53315094;53314441-53314751	TRUE	http://genome.ucsc.edu/cgi-bin/hgTracks?db=GRCh38&position=chr12%3A53315140-53314298	KO- vs. CT-
ENSG00000268790.5:t:16647096-16647261	AC008764.4	ENSG00000268790	chr19	-	exon skipping	0.176414	-0.176414	0.925701	0.925701	16647261-16654035;16647261-16659395	TRUE	http://genome.ucsc.edu/cgi-bin/hgTracks?db=GRCh38&position=chr19%3A16659447-16647096	KO- vs. CT-
ENSG00000266086.3:s:58004923-58005973	AC015813.2	ENSG00000266086	chr17	-	intron retention	0.175499	-0.176009	0.989144	0.989579	58004002-58004922;58004001-58004923	TRUE	http://genome.ucsc.edu/cgi-bin/hgTracks?db=GRCh38&position=chr17%3A58005973-57989649	CT+ vs. CT-
ENSG00000288597.1:s:103762907-103765154	AC234782.2	ENSG00000288597	chrX	-	exon skipping	0.164667	-0.0771559	0.90814	0.604987	103749848-103764962;103761535-103764962	TRUE	http://genome.ucsc.edu/cgi-bin/hgTracks?db=GRCh38&position=chrX%3A103765154-103724898	KO- vs. CT-
ENSG00000101473.17:t:45848450-45849110	ACOT8	ENSG00000101473	chr20	-	exon skipping	0.135179	-0.144691	0.899579	0.914851	45848675-45857188;45848675-45855159	TRUE	http://genome.ucsc.edu/cgi-bin/hgTracks?db=GRCh38&position=chr20%3A45857405-45848450	KO+ vs. CT+
ENSG00000101473.17:s:45857188-45857405	ACOT8	ENSG00000101473	chr20	-	exon skipping	0.13941	-0.138134	0.919294	0.909323	45848675-45857188;45855292-45857188	TRUE	http://genome.ucsc.edu/cgi-bin/hgTracks?db=GRCh38&position=chr20%3A45857405-45844263	KO+ vs. CT+
ENSG00000072110.15:t:68877082-68877240	ACTN1	ENSG00000072110	chr14	-	exon skipping	0.106945	-0.148209	0.948169	0.981412	68877240-68878458;68877240-68878989	TRUE	http://genome.ucsc.edu/cgi-bin/hgTracks?db=GRCh38&position=chr14%3A68880108-68877082	KO+ vs. CT+
ENSG00000072110.15:s:68879864-68880108	ACTN1	ENSG00000072110	chr14	-	exon skipping	0.106994	-0.144552	0.982811	0.988695	68878523-68879962;68879069-68879962	TRUE	http://genome.ucsc.edu/cgi-bin/hgTracks?db=GRCh38&position=chr14%3A68880108-68877082	KO+ vs. CT+
ENSG00000130402.13:t:38714469-38714561	ACTN4	ENSG00000130402	chr19	+	exon skipping	0.19707	-0.196969	0.971255	0.971195	38710342-38714469;38711361-38714469	TRUE	http://genome.ucsc.edu/cgi-bin/hgTracks?db=GRCh38&position=chr19%3A38714561-38647649	KO- vs. CT-
ENSG00000130402.13:t:38714469-38714561	ACTN4	ENSG00000130402	chr19	+	exon skipping	0.200597	-0.20017	0.99358	0.99341	38710342-38714469;38711361-38714469	TRUE	http://genome.ucsc.edu/cgi-bin/hgTracks?db=GRCh38&position=chr19%3A38714561-38647649	KO+ vs. CT+
ENSG00000196839.13:t:44621018-44621147	ADA	ENSG00000196839	chr20	-	exon skipping	0.171675	-0.171675	0.935274	0.935274	44621147-44622829;44621147-44622588	TRUE	http://genome.ucsc.edu/cgi-bin/hgTracks?db=GRCh38&position=chr20%3A44622930-44621018	CT+ vs. CT-
ENSG00000130706.13:s:62308021-62308178	ADRM1	ENSG00000130706	chr20	+	exon skipping	0.169209	-0.169209	0.987689	0.987689	62308178-62308655;62308178-62308368	TRUE	http://genome.ucsc.edu/cgi-bin/hgTracks?db=GRCh38&position=chr20%3A62308862-62308021	KO- vs. CT-
ENSG00000188157.15:t:1051253-1051369	AGRN	ENSG00000188157	chr1	+	exon skipping	0.27609	-0.27609	0.998552	0.998552	1050837-1051253;1051043-1051253	TRUE	http://genome.ucsc.edu/cgi-bin/hgTracks?db=GRCh38&position=chr1%3A1051369-1050726	KO- vs. CT-
ENSG00000188157.15:s:1050726-1050837	AGRN	ENSG00000188157	chr1	+	exon skipping	0.310069	-0.310069	0.998883	0.998884	1050837-1051253;1050837-1051032	TRUE	http://genome.ucsc.edu/cgi-bin/hgTracks?db=GRCh38&position=chr1%3A1051369-1050726	KO- vs. CT-
ENSG00000004455.17:t:33007940-33010833	AK2	ENSG00000004455	chr1	-	intron retention	0.173715	-0.181931	0.881756	0.971912	33010833-33012074;33010834-33011447	TRUE	http://genome.ucsc.edu/cgi-bin/hgTracks?db=GRCh38&position=chr1%3A33013402-33007940	KO- vs. CT-
ENSG00000004455.17:s:33013044-33013402	AK2	ENSG00000004455	chr1	-	exon skipping	0.275675	-0.142006	0.997938	0.797927	33012122-33013207;33010833-33013207	TRUE	http://genome.ucsc.edu/cgi-bin/hgTracks?db=GRCh38&position=chr1%3A33013402-33007940	KO- vs. CT-
ENSG00000011243.19:s:15403653-15403805	AKAP8L	ENSG00000011243	chr19	-	intron retention	0.158422	-0.158452	0.932217	0.932097	15403556-15403652;15403555-15403658	TRUE	http://genome.ucsc.edu/cgi-bin/hgTracks?db=GRCh38&position=chr19%3A15403805-15401381	KO- vs. CT-
ENSG00000011243.19:t:15403319-15403555	AKAP8L	ENSG00000011243	chr19	-	intron retention	0.160656	-0.157468	0.93488	0.930933	15403556-15403652;15403555-15403658	TRUE	http://genome.ucsc.edu/cgi-bin/hgTracks?db=GRCh38&position=chr19%3A15404042-15403319	KO- vs. CT-
ENSG00000011243.19:s:15399302-15399410	AKAP8L	ENSG00000011243	chr19	-	intron retention	0.214592	-0.208147	0.94676	0.958338	15397855-15399302;15398767-15399301	TRUE	http://genome.ucsc.edu/cgi-bin/hgTracks?db=GRCh38&position=chr19%3A15399410-15397714	KO- vs. CT-
ENSG00000011243.19:t:15397714-15397855	AKAP8L	ENSG00000011243	chr19	-	intron retention	0.260063	-0.242555	0.972799	0.996645	15397855-15399302;15397856-15398562	TRUE	http://genome.ucsc.edu/cgi-bin/hgTracks?db=GRCh38&position=chr19%3A15399410-15397714	KO- vs. CT-
ENSG00000166199.13:s:43889725-43889828	ALKBH3	ENSG00000166199	chr11	+	exon skipping	0.136754	-0.140253	0.760823	0.931287	43889828-43892041;43889828-43901516	TRUE	http://genome.ucsc.edu/cgi-bin/hgTracks?db=GRCh38&position=chr11%3A43919136-43889725	KO- vs. CT-
ENSG00000166199.13:s:43889725-43889828	ALKBH3	ENSG00000166199	chr11	+	exon skipping	0.192973	-0.153611	0.927436	0.984903	43889828-43892041;43889828-43901516	TRUE	http://genome.ucsc.edu/cgi-bin/hgTracks?db=GRCh38&position=chr11%3A43919136-43889725	CT+ vs. CT-
ENSG00000288534.1:t:57806915-57806983	AP001931.2	ENSG00000288534	chr11	+	exon skipping	0.180865	-0.180865	0.948249	0.948249	57806035-57806915;57806478-57806915	TRUE	http://genome.ucsc.edu/cgi-bin/hgTracks?db=GRCh38&position=chr11%3A57806983-57805882	KO+ vs. CT+
ENSG00000182287.15:s:15845379-15845516	AP1S2	ENSG00000182287	chrX	-	exon skipping	0.411729	-0.175601	0.999999	0.967868	15827372-15845379;15833007-15845379	TRUE	http://genome.ucsc.edu/cgi-bin/hgTracks?db=GRCh38&position=chrX%3A15845516-15825806	KO- vs. CT-
ENSG00000182287.15:s:15845379-15845516	AP1S2	ENSG00000182287	chrX	-	exon skipping	0.192384	-0.125956	0.905065	0.775846	15827372-15845379;15833007-15845379	TRUE	http://genome.ucsc.edu/cgi-bin/hgTracks?db=GRCh38&position=chrX%3A15845516-15825806	CT+ vs. CT-
ENSG00000084234.18:s:130122305-130122513	APLP2	ENSG00000084234	chr11	+	exon skipping	0.179993	-0.179993	0.971677	0.971677	130122513-130126700;130122513-130123612	TRUE	http://genome.ucsc.edu/cgi-bin/hgTracks?db=GRCh38&position=chr11%3A130126830-130122305	KO- vs. CT-
ENSG00000130203.10:s:44905791-44905923	APOE	ENSG00000130203	chr19	+	alternative 5' splice site	0.173843	-0.192534	0.889554	0.927	44905841-44906602;44905923-44906602	TRUE	http://genome.ucsc.edu/cgi-bin/hgTracks?db=GRCh38&position=chr19%3A44907326-44905791	KO- vs. CT-
ENSG00000184831.14:t:23833353-23833510	APOO	ENSG00000184831	chrX	-	intron retention	0.228477	-0.227429	0.950302	0.980352	23833510-23840313;23833511-23833606	TRUE	http://genome.ucsc.edu/cgi-bin/hgTracks?db=GRCh38&position=chrX%3A23840405-23833353	KO- vs. CT-
ENSG00000101199.13:s:63285486-63285713	ARFGAP1	ENSG00000101199	chr20	+	intron retention	0.306399	-0.223776	0.999979	0.997164	63285713-63286366;63285714-63285789	TRUE	http://genome.ucsc.edu/cgi-bin/hgTracks?db=GRCh38&position=chr20%3A63286442-63285486	KO- vs. CT-
ENSG00000101199.13:s:63285486-63285713	ARFGAP1	ENSG00000101199	chr20	+	intron retention	0.246138	-0.178389	0.995733	0.965512	63285713-63286366;63285714-63285789	TRUE	http://genome.ucsc.edu/cgi-bin/hgTracks?db=GRCh38&position=chr20%3A63286442-63285486	CT+ vs. CT-
ENSG00000149182.15:s:47174407-47175098	ARFGAP2	ENSG00000149182	chr11	-	exon skipping	0.157609	-0.132923	0.911583	0.80188	47173882-47175015;47173840-47175015	TRUE	http://genome.ucsc.edu/cgi-bin/hgTracks?db=GRCh38&position=chr11%3A47175098-47172281	CT+ vs. CT-
ENSG00000134884.15:t:106557048-106557131	ARGLU1	ENSG00000134884	chr13	-	intron retention	0.203544	-0.187751	0.985354	0.984271	106557131-106559432;106557132-106557558	TRUE	http://genome.ucsc.edu/cgi-bin/hgTracks?db=GRCh38&position=chr13%3A106559657-106557048	KO- vs. CT-
ENSG00000111348.9:t:14947689-14947949	ARHGDIB	ENSG00000111348	chr12	-	exon skipping	0.174561	-0.172975	0.927987	0.924583	14947949-14948800;14947949-14949802	TRUE	http://genome.ucsc.edu/cgi-bin/hgTracks?db=GRCh38&position=chr12%3A14949885-14947689	KO+ vs. CT+
ENSG00000129691.16:t:38106378-38106444	ASH2L	ENSG00000129691	chr8	+	exon skipping	0.38573	-0.38573	0.999751	0.999751	38105738-38106378;38106139-38106378	TRUE	http://genome.ucsc.edu/cgi-bin/hgTracks?db=GRCh38&position=chr8%3A38106444-38105493	CT+ vs. CT-
ENSG00000168397.17:s:241671312-241671917	ATG4B	ENSG00000168397	chr2	+	intron retention	0.244903	-0.24927	0.999305	0.999902	241671405-241672191;241671918-241672190	TRUE	http://genome.ucsc.edu/cgi-bin/hgTracks?db=GRCh38&position=chr2%3A241673857-241671312	KO- vs. CT-
ENSG00000168397.17:s:241671312-241671917	ATG4B	ENSG00000168397	chr2	+	intron retention	0.152777	-0.200213	0.87707	0.96731	241671405-241672191;241671918-241672190	TRUE	http://genome.ucsc.edu/cgi-bin/hgTracks?db=GRCh38&position=chr2%3A241673857-241671312	CT+ vs. CT-
ENSG00000165629.20:s:7802758-7802854	ATP5F1C	ENSG00000165629	chr10	+	exon skipping	0.211425	-0.211425	0.979857	0.979857	7802854-7807659;7802854-7806974	TRUE	http://genome.ucsc.edu/cgi-bin/hgTracks?db=GRCh38&position=chr10%3A7807815-7802758	KO- vs. CT-
ENSG00000047249.18:t:53801799-53801896	ATP6V1H	ENSG00000047249	chr8	-	exon skipping	0.223895	-0.227632	0.954785	0.95912	53801896-53811164;53801896-53814662	TRUE	http://genome.ucsc.edu/cgi-bin/hgTracks?db=GRCh38&position=chr8%3A53814766-53801799	CT+ vs. CT-
ENSG00000047249.18:s:53814662-53814766	ATP6V1H	ENSG00000047249	chr8	-	exon skipping	0.245624	-0.245624	0.953107	0.953107	53811217-53814662;53801896-53814662	TRUE	http://genome.ucsc.edu/cgi-bin/hgTracks?db=GRCh38&position=chr8%3A53814766-53801799	CT+ vs. CT-
ENSG00000168488.18:t:28836728-28837237	ATXN2L	ENSG00000168488	chr16	+	intron retention	0.130353	-0.235035	0.883883	0.998559	28836485-28836728;28836491-28836727	TRUE	http://genome.ucsc.edu/cgi-bin/hgTracks?db=GRCh38&position=chr16%3A28837237-28835933	KO- vs. CT-
ENSG00000168488.18:s:28835933-28836176	ATXN2L	ENSG00000168488	chr16	+	intron retention	0.198838	-0.102275	0.950552	0.747908	28836122-28836728;28836177-28836325	TRUE	http://genome.ucsc.edu/cgi-bin/hgTracks?db=GRCh38&position=chr16%3A28837237-28835933	KO- vs. CT-
ENSG00000168488.18:t:28836728-28837237	ATXN2L	ENSG00000168488	chr16	+	intron retention	0.18092	-0.21152	0.95362	0.994442	28836485-28836728;28836491-28836727	TRUE	http://genome.ucsc.edu/cgi-bin/hgTracks?db=GRCh38&position=chr16%3A28837237-28835933	CT+ vs. CT-
ENSG00000115307.17:s:74529132-74529282	AUP1	ENSG00000115307	chr2	-	intron retention	0.180568	-0.180568	0.957138	0.957138	74528935-74529132;74528937-74529131	TRUE	http://genome.ucsc.edu/cgi-bin/hgTracks?db=GRCh38&position=chr2%3A74529282-74528751	KO- vs. CT-
ENSG00000204463.13:s:31640199-31640306	BAG6	ENSG00000204463	chr6	-	exon skipping	0.204848	-0.204848	0.992195	0.992195	31639226-31640199;31639646-31640199	TRUE	http://genome.ucsc.edu/cgi-bin/hgTracks?db=GRCh38&position=chr6%3A31640306-31639028	KO- vs. CT-
ENSG00000136717.15:s:127059011-127059155	BIN1	ENSG00000136717	chr2	-	exon skipping	0.077665	-0.158003	0.642424	0.919204	127057601-127059011;127051243-127059011	TRUE	http://genome.ucsc.edu/cgi-bin/hgTracks?db=GRCh38&position=chr2%3A127059155-127050802	KO- vs. CT-
ENSG00000135441.7:t:55716933-55717005	BLOC1S1	ENSG00000135441	chr12	+	exon skipping	0.107443	-0.107443	0.905379	0.905379	55716196-55716933;55716717-55716933	TRUE	http://genome.ucsc.edu/cgi-bin/hgTracks?db=GRCh38&position=chr12%3A55717005-55716037	KO- vs. CT-
ENSG00000163170.12:s:74145189-74145508	BOLA3	ENSG00000163170	chr2	-	exon skipping	0.172009	-0.172009	0.938701	0.938701	74142360-74145189;74135658-74145189	TRUE	http://genome.ucsc.edu/cgi-bin/hgTracks?db=GRCh38&position=chr2%3A74145508-74135400	KO- vs. CT-
ENSG00000145741.16:s:73498408-73498799	BTF3	ENSG00000145741	chr5	+	alternative 5' splice site	0.123149	-0.12336	0.953563	0.953632	73498558-73499134;73498799-73499134	TRUE	http://genome.ucsc.edu/cgi-bin/hgTracks?db=GRCh38&position=chr5%3A73502601-73498408	KO- vs. CT-
ENSG00000169609.14:s:83007851-83008675	C15orf40	ENSG00000169609	chr15	-	exon skipping	0.27077	-0.15035	0.938987	0.813419	83005692-83008548;83004972-83008548	TRUE	http://genome.ucsc.edu/cgi-bin/hgTracks?db=GRCh38&position=chr15%3A83008675-82988441	CT+ vs. CT-
ENSG00000146540.15:t:1009950-1010143	C7orf50	ENSG00000146540	chr7	-	exon skipping	0.216444	-0.215042	0.986602	0.98576	1010143-1028258;1010143-1127257	TRUE	http://genome.ucsc.edu/cgi-bin/hgTracks?db=GRCh38&position=chr7%3A1127388-1009950	KO+ vs. CT+
ENSG00000122786.20:t:134928754-134928900	CALD1	ENSG00000122786	chr7	+	exon skipping	0.302048	-0.30138	0.998522	0.998536	134867804-134928754;134891673-134928754	TRUE	http://genome.ucsc.edu/cgi-bin/hgTracks?db=GRCh38&position=chr7%3A134928900-134867693	KO- vs. CT-
ENSG00000122786.20:t:134928754-134928900	CALD1	ENSG00000122786	chr7	+	exon skipping	0.215298	-0.231077	0.964655	0.978162	134867804-134928754;134891673-134928754	TRUE	http://genome.ucsc.edu/cgi-bin/hgTracks?db=GRCh38&position=chr7%3A134928900-134867693	CT+ vs. CT-
ENSG00000142453.12:s:10921050-10921127	CARM1	ENSG00000142453	chr19	+	exon skipping	0.285201	-0.285201	0.999989	0.999989	10921127-10921615;10921127-10921375	TRUE	http://genome.ucsc.edu/cgi-bin/hgTracks?db=GRCh38&position=chr19%3A10923075-10921050	KO- vs. CT-
ENSG00000142453.12:t:10921615-10923075	CARM1	ENSG00000142453	chr19	+	exon skipping	0.412483	-0.412483	1	1	10921127-10921615;10921443-10921615	TRUE	http://genome.ucsc.edu/cgi-bin/hgTracks?db=GRCh38&position=chr19%3A10923075-10921050	KO- vs. CT-
ENSG00000142453.12:s:10921050-10921127	CARM1	ENSG00000142453	chr19	+	exon skipping	0.168545	-0.168545	0.931619	0.931619	10921127-10921615;10921127-10921375	TRUE	http://genome.ucsc.edu/cgi-bin/hgTracks?db=GRCh38&position=chr19%3A10923075-10921050	CT+ vs. CT-
ENSG00000142453.12:t:10921615-10923075	CARM1	ENSG00000142453	chr19	+	exon skipping	0.284957	-0.284957	0.999806	0.999806	10921127-10921615;10921443-10921615	TRUE	http://genome.ucsc.edu/cgi-bin/hgTracks?db=GRCh38&position=chr19%3A10923075-10921050	CT+ vs. CT-
ENSG00000154222.15:s:52354608-52354698	CC2D1B	ENSG00000154222	chr1	-	exon skipping	0.141795	-0.141795	0.952364	0.952364	52353647-52354608;52354454-52354608	TRUE	http://genome.ucsc.edu/cgi-bin/hgTracks?db=GRCh38&position=chr1%3A52354698-52353518	CT+ vs. CT-
ENSG00000137500.9:s:83285553-83286085	CCDC90B	ENSG00000137500	chr11	-	alternative 5' splice site	0.168441	-0.120304	0.912746	0.82211	83280260-83285873;83280260-83285553	TRUE	http://genome.ucsc.edu/cgi-bin/hgTracks?db=GRCh38&position=chr11%3A83286085-83274177	KO- vs. CT-
ENSG00000137500.9:t:83280141-83280260	CCDC90B	ENSG00000137500	chr11	-	exon skipping	0.228086	-0.147721	0.962619	0.944276	83280260-83285873;83280260-83285127	TRUE	http://genome.ucsc.edu/cgi-bin/hgTracks?db=GRCh38&position=chr11%3A83286407-83280141	KO- vs. CT-
ENSG00000117335.20:t:207770041-207770362	CD46	ENSG00000117335	chr1	+	exon skipping	0.251665	-0.233995	0.9971	0.992693	207767823-207770321;207767195-207770321	TRUE	http://genome.ucsc.edu/cgi-bin/hgTracks?db=GRCh38&position=chr1%3A207770362-207767013	KO- vs. CT-
ENSG00000135404.12:t:55728276-55728482	CD63	ENSG00000135404	chr12	-	exon skipping	0.204301	-0.10257	0.977919	0.79821	55728352-55728953;55728352-55729282	TRUE	http://genome.ucsc.edu/cgi-bin/hgTracks?db=GRCh38&position=chr12%3A55729393-55728276	KO- vs. CT-
ENSG00000101224.18:s:3800462-3800498	CDC25B	ENSG00000101224	chr20	+	exon skipping	0.234951	-0.234951	0.997858	0.997858	3800498-3800971;3800498-3800743	TRUE	http://genome.ucsc.edu/cgi-bin/hgTracks?db=GRCh38&position=chr20%3A3801093-3800462	KO- vs. CT-
ENSG00000101224.18:t:3800971-3801093	CDC25B	ENSG00000101224	chr20	+	exon skipping	0.371493	-0.371493	0.999999	0.999999	3800498-3800971;3800865-3800971	TRUE	http://genome.ucsc.edu/cgi-bin/hgTracks?db=GRCh38&position=chr20%3A3801093-3800462	KO- vs. CT-
ENSG00000101224.18:s:3800462-3800498	CDC25B	ENSG00000101224	chr20	+	exon skipping	0.144372	-0.144372	0.940404	0.940405	3800498-3800971;3800498-3800743	TRUE	http://genome.ucsc.edu/cgi-bin/hgTracks?db=GRCh38&position=chr20%3A3801093-3800462	CT+ vs. CT-
ENSG00000101224.18:t:3800971-3801093	CDC25B	ENSG00000101224	chr20	+	exon skipping	0.263541	-0.263541	0.993201	0.993201	3800498-3800971;3800865-3800971	TRUE	http://genome.ucsc.edu/cgi-bin/hgTracks?db=GRCh38&position=chr20%3A3801093-3800462	CT+ vs. CT-
ENSG00000111665.12:t:6849075-6849198	CDCA3	ENSG00000111665	chr12	-	exon skipping	0.110158	-0.117555	0.88216	0.907689	6849198-6849565;6849198-6849323	TRUE	http://genome.ucsc.edu/cgi-bin/hgTracks?db=GRCh38&position=chr12%3A6849858-6849075	KO- vs. CT-
ENSG00000123374.11:s:55968778-55968948	CDK2	ENSG00000123374	chr12	+	exon skipping	0.135541	-0.135541	0.913897	0.913897	55968948-55971044;55968948-55969475	TRUE	http://genome.ucsc.edu/cgi-bin/hgTracks?db=GRCh38&position=chr12%3A55971099-55968778	KO- vs. CT-
ENSG00000139624.14:t:50143952-50144136	CERS5	ENSG00000139624	chr12	-	exon skipping	0.13551	-0.121345	0.976113	0.956845	50144057-50167101;50144057-50144769	TRUE	http://genome.ucsc.edu/cgi-bin/hgTracks?db=GRCh38&position=chr12%3A50167533-50143952	KO- vs. CT-
ENSG00000167670.16:s:4409445-4409759	CHAF1A	ENSG00000167670	chr19	+	exon skipping	0.118295	-0.118295	0.909817	0.909817	4409759-4418020;4409759-4422566	TRUE	http://genome.ucsc.edu/cgi-bin/hgTracks?db=GRCh38&position=chr19%3A4422795-4409445	CT+ vs. CT-
ENSG00000167670.16:t:4422566-4422795	CHAF1A	ENSG00000167670	chr19	+	exon skipping	0.137646	-0.137646	0.904387	0.904387	4418076-4422566;4409759-4422566	TRUE	http://genome.ucsc.edu/cgi-bin/hgTracks?db=GRCh38&position=chr19%3A4422795-4409445	CT+ vs. CT-
ENSG00000272888.7:t:92884371-92885584	CHASERR	ENSG00000272888	chr15	+	exon skipping	0.374185	-0.376422	0.999315	0.999405	92883186-92885515;92883778-92885515	TRUE	http://genome.ucsc.edu/cgi-bin/hgTracks?db=GRCh38&position=chr15%3A92885584-92819540	KO- vs. CT-
ENSG00000159685.11:s:126733078-126733222	CHCHD6	ENSG00000159685	chr3	+	alternative 3' splice site	0.116215	-0.169329	0.794957	0.940996	126733222-126852644;126733222-126852647	TRUE	http://genome.ucsc.edu/cgi-bin/hgTracks?db=GRCh38&position=chr3%3A126852730-126733078	CT+ vs. CT-
ENSG00000177830.18:t:884068-884169	CHID1	ENSG00000177830	chr11	-	exon skipping	0.15918	-0.15918	0.94568	0.94568	884169-893427;884169-899340	TRUE	http://genome.ucsc.edu/cgi-bin/hgTracks?db=GRCh38&position=chr11%3A899401-884068	KO- vs. CT-
ENSG00000177830.18:s:899340-899401	CHID1	ENSG00000177830	chr11	-	exon skipping	0.238875	-0.238875	0.991727	0.991727	893519-899340;884169-899340	TRUE	http://genome.ucsc.edu/cgi-bin/hgTracks?db=GRCh38&position=chr11%3A899401-884068	KO- vs. CT-
ENSG00000099622.14:s:1271981-1272374	CIRBP	ENSG00000099622	chr19	+	intron retention	0.234818	-0.168496	0.996547	0.967649	1272051-1272427;1272375-1272426	TRUE	http://genome.ucsc.edu/cgi-bin/hgTracks?db=GRCh38&position=chr19%3A1274595-1271981	KO- vs. CT-
ENSG00000099622.14:t:1270928-1271029	CIRBP	ENSG00000099622	chr19	+	intron retention	0.295361	-0.251126	0.957114	0.959867	1269410-1270928;1270883-1270927	TRUE	http://genome.ucsc.edu/cgi-bin/hgTracks?db=GRCh38&position=chr19%3A1271029-1259384	KO- vs. CT-
ENSG00000099622.14:s:1271981-1272374	CIRBP	ENSG00000099622	chr19	+	intron retention	0.164501	-0.0940633	0.925606	0.723744	1272051-1272427;1272375-1272426	TRUE	http://genome.ucsc.edu/cgi-bin/hgTracks?db=GRCh38&position=chr19%3A1274595-1271981	CT+ vs. CT-
ENSG00000176444.19:t:155268293-155268359	CLK2	ENSG00000176444	chr1	-	exon skipping	0.148814	-0.0789532	0.927518	0.610024	155268359-155269488;155268359-155268708	TRUE	http://genome.ucsc.edu/cgi-bin/hgTracks?db=GRCh38&position=chr1%3A155269716-155268293	KO- vs. CT-
ENSG00000171603.18:s:9741094-9741256	CLSTN1	ENSG00000171603	chr1	-	exon skipping	0.320494	-0.320494	0.998994	0.998994	9737554-9741094;9736042-9741094	TRUE	http://genome.ucsc.edu/cgi-bin/hgTracks?db=GRCh38&position=chr1%3A9741256-9735885	CT+ vs. CT-
ENSG00000171603.18:t:9735885-9736042	CLSTN1	ENSG00000171603	chr1	-	exon skipping	0.400827	-0.400827	0.998426	0.998426	9736042-9737498;9736042-9741094	TRUE	http://genome.ucsc.edu/cgi-bin/hgTracks?db=GRCh38&position=chr1%3A9741256-9735885	CT+ vs. CT-
ENSG00000153551.14:s:32441840-32442013	CMTM7	ENSG00000153551	chr3	+	exon skipping	0.198394	-0.166559	0.927191	0.872101	32442013-32449454;32442013-32452392	TRUE	http://genome.ucsc.edu/cgi-bin/hgTracks?db=GRCh38&position=chr3%3A32455528-32441840	KO- vs. CT-
ENSG00000141551.14:t:82242667-82244831	CSNK1D	ENSG00000141551	chr17	-	exon skipping	0.299838	-0.298618	0.978356	0.977923	82244831-82245976;82244831-82248875	TRUE	http://genome.ucsc.edu/cgi-bin/hgTracks?db=GRCh38&position=chr17%3A82249164-82242667	KO- vs. CT-
ENSG00000141551.14:s:82248875-82249164	CSNK1D	ENSG00000141551	chr17	-	exon skipping	0.223817	-0.238484	0.916187	0.930597	82246039-82248875;82244831-82248875	TRUE	http://genome.ucsc.edu/cgi-bin/hgTracks?db=GRCh38&position=chr17%3A82249164-82239727	KO+ vs. CT+
ENSG00000198561.15:t:57806523-57806983	CTNND1	ENSG00000198561	chr11	+	exon skipping	0.180865	-0.180865	0.948249	0.948249	57806035-57806915;57806478-57806915	TRUE	http://genome.ucsc.edu/cgi-bin/hgTracks?db=GRCh38&position=chr11%3A57806983-57805882	KO+ vs. CT+
ENSG00000135047.16:s:87726252-87726398	CTSL	ENSG00000135047	chr9	+	alternative 5' splice site	0.255293	-0.137786	0.989731	0.819838	87726308-87727594;87726253-87727594	TRUE	http://genome.ucsc.edu/cgi-bin/hgTracks?db=GRCh38&position=chr9%3A87728149-87726252	KO- vs. CT-
ENSG00000135047.16:t:87727594-87727729	CTSL	ENSG00000135047	chr9	+	alternative 5' splice site	0.263984	-0.108552	0.996186	0.710864	87726308-87727594;87726253-87727594	TRUE	http://genome.ucsc.edu/cgi-bin/hgTracks?db=GRCh38&position=chr9%3A87727729-87724051	KO- vs. CT-
ENSG00000135047.16:t:87731008-87731469	CTSL	ENSG00000135047	chr9	+	exon skipping	0.129776	-0.129776	0.901784	0.901785	87729735-87731008;87730498-87731008	TRUE	http://genome.ucsc.edu/cgi-bin/hgTracks?db=GRCh38&position=chr9%3A87731469-87729573	CT+ vs. CT-
ENSG00000085733.16:t:70422940-70422995	CTTN	ENSG00000085733	chr11	+	exon skipping	0.164881	-0.173427	0.950088	0.971385	70421580-70422940;70420510-70422940	TRUE	http://genome.ucsc.edu/cgi-bin/hgTracks?db=GRCh38&position=chr11%3A70422995-70420386	KO+ vs. CT+
ENSG00000085733.16:s:70420386-70420510	CTTN	ENSG00000085733	chr11	+	exon skipping	0.20434	-0.206697	0.98546	0.987427	70420510-70421470;70420510-70422940	TRUE	http://genome.ucsc.edu/cgi-bin/hgTracks?db=GRCh38&position=chr11%3A70422995-70420386	KO+ vs. CT+
ENSG00000105443.15:t:48478066-48478145	CYTH2	ENSG00000105443	chr19	+	exon skipping	0.252679	-0.25447	0.982103	0.983138	48477719-48478069;48474949-48478069	TRUE	http://genome.ucsc.edu/cgi-bin/hgTracks?db=GRCh38&position=chr19%3A48478145-48474838	CT+ vs. CT-
ENSG00000105443.15:s:48474838-48474953	CYTH2	ENSG00000105443	chr19	+	exon skipping	0.270084	-0.271738	0.981879	0.982956	48474949-48477717;48474949-48478069	TRUE	http://genome.ucsc.edu/cgi-bin/hgTracks?db=GRCh38&position=chr19%3A48478145-48474838	CT+ vs. CT-
ENSG00000178149.17:s:49015973-49016086	DALRD3	ENSG00000178149	chr3	-	intron retention	0.201621	-0.201621	0.991116	0.991116	49015873-49015972;49015872-49015973	TRUE	http://genome.ucsc.edu/cgi-bin/hgTracks?db=GRCh38&position=chr3%3A49016086-49015804	KO- vs. CT-
ENSG00000198171.13:t:3191190-3191238	DDRGK1	ENSG00000198171	chr20	-	intron retention	0.129989	-0.129989	0.971365	0.971365	3191238-3191765;3191239-3191423	TRUE	http://genome.ucsc.edu/cgi-bin/hgTracks?db=GRCh38&position=chr20%3A3191821-3191190	KO- vs. CT-
ENSG00000198171.13:t:3191190-3191238	DDRGK1	ENSG00000198171	chr20	-	intron retention	0.123334	-0.123334	0.93794	0.937939	3191238-3191765;3191239-3191423	TRUE	http://genome.ucsc.edu/cgi-bin/hgTracks?db=GRCh38&position=chr20%3A3191821-3191190	CT+ vs. CT-
ENSG00000123136.15:s:14410989-14411172	DDX39A	ENSG00000123136	chr19	-	exon skipping	0.103453	-0.103453	0.935864	0.935864	14410334-14410989;14410605-14410989	TRUE	http://genome.ucsc.edu/cgi-bin/hgTracks?db=GRCh38&position=chr19%3A14411172-14410216	KO- vs. CT-
ENSG00000161249.21:s:35500445-35500580	DMKN	ENSG00000161249	chr19	-	exon skipping	0.151454	-0.151454	0.961533	0.961533	35500029-35500533;35500419-35500533	TRUE	http://genome.ucsc.edu/cgi-bin/hgTracks?db=GRCh38&position=chr19%3A35500580-35499899	KO- vs. CT-
ENSG00000161249.21:t:35497220-35497538	DMKN	ENSG00000161249	chr19	-	exon skipping	0.155867	-0.114511	0.937741	0.841546	35497538-35498716;35497538-35497647	TRUE	http://genome.ucsc.edu/cgi-bin/hgTracks?db=GRCh38&position=chr19%3A35498763-35497220	KO- vs. CT-
ENSG00000161249.21:s:35505718-35505765	DMKN	ENSG00000161249	chr19	-	exon skipping	0.156325	-0.157775	0.921111	0.916619	35502886-35505718;35503447-35505718	TRUE	http://genome.ucsc.edu/cgi-bin/hgTracks?db=GRCh38&position=chr19%3A35505765-35500445	KO- vs. CT-
ENSG00000161249.21:s:35498247-35498763	DMKN	ENSG00000161249	chr19	-	exon skipping	0.164056	-0.0376399	0.959647	0.370891	35497538-35498716;35497681-35498716	TRUE	http://genome.ucsc.edu/cgi-bin/hgTracks?db=GRCh38&position=chr19%3A35498763-35497220	KO- vs. CT-
ENSG00000161249.21:s:35510184-35510252	DMKN	ENSG00000161249	chr19	-	exon skipping	0.213939	-0.224786	0.916604	0.969686	35505986-35510184;35509961-35510184	TRUE	http://genome.ucsc.edu/cgi-bin/hgTracks?db=GRCh38&position=chr19%3A35510252-35505718	KO- vs. CT-
ENSG00000161249.21:t:35499899-35500029	DMKN	ENSG00000161249	chr19	-	exon skipping	0.215939	-0.215939	0.99914	0.99914	35500029-35500533;35500029-35500378	TRUE	http://genome.ucsc.edu/cgi-bin/hgTracks?db=GRCh38&position=chr19%3A35500580-35499899	KO- vs. CT-
ENSG00000161249.21:s:35500445-35500580	DMKN	ENSG00000161249	chr19	-	exon skipping	0.147089	-0.147089	0.951722	0.951722	35500029-35500533;35500419-35500533	TRUE	http://genome.ucsc.edu/cgi-bin/hgTracks?db=GRCh38&position=chr19%3A35500580-35499899	CT+ vs. CT-
ENSG00000161249.21:t:35497220-35497538	DMKN	ENSG00000161249	chr19	-	exon skipping	0.160117	-0.136876	0.941246	0.909677	35497538-35498716;35497538-35497647	TRUE	http://genome.ucsc.edu/cgi-bin/hgTracks?db=GRCh38&position=chr19%3A35498763-35497220	CT+ vs. CT-
ENSG00000161249.21:s:35498247-35498763	DMKN	ENSG00000161249	chr19	-	exon skipping	0.184854	-0.0903726	0.98539	0.768396	35497538-35498716;35497681-35498716	TRUE	http://genome.ucsc.edu/cgi-bin/hgTracks?db=GRCh38&position=chr19%3A35498763-35497220	CT+ vs. CT-
ENSG00000079805.18:s:10795372-10795439	DNM2	ENSG00000079805	chr19	+	exon skipping	0.237822	-0.27088	0.923231	0.956178	10795439-10796061;10795439-10797380	TRUE	http://genome.ucsc.edu/cgi-bin/hgTracks?db=GRCh38&position=chr19%3A10797518-10795372	KO- vs. CT-
ENSG00000130816.17:s:10159842-10159922	DNMT1	ENSG00000130816	chr19	-	intron retention	0.145153	-0.145153	0.987888	0.987888	10159768-10159841;10159767-10159842	TRUE	http://genome.ucsc.edu/cgi-bin/hgTracks?db=GRCh38&position=chr19%3A10159922-10159658	KO+ vs. CT+
ENSG00000088305.18:s:32802385-32802470	DNMT3B	ENSG00000088305	chr20	+	exon skipping	0.149337	-0.149337	0.900692	0.900692	32802470-32807762;32802470-32805338	TRUE	http://genome.ucsc.edu/cgi-bin/hgTracks?db=GRCh38&position=chr20%3A32809356-32802385	CT+ vs. CT-
ENSG00000088305.18:t:32807762-32809356	DNMT3B	ENSG00000088305	chr20	+	exon skipping	0.188127	-0.188127	0.912382	0.912382	32802470-32807762;32806327-32807762	TRUE	http://genome.ucsc.edu/cgi-bin/hgTracks?db=GRCh38&position=chr20%3A32809356-32802385	CT+ vs. CT-
ENSG00000088305.18:t:32795409-32795534	DNMT3B	ENSG00000088305	chr20	+	exon skipping	0.362373	-0.362373	0.999984	0.999984	32792770-32795409;32793595-32795409	TRUE	http://genome.ucsc.edu/cgi-bin/hgTracks?db=GRCh38&position=chr20%3A32795534-32792626	CT+ vs. CT-
ENSG00000088305.18:s:32792626-32792770	DNMT3B	ENSG00000088305	chr20	+	exon skipping	0.372106	-0.372106	0.999983	0.999983	32792770-32795409;32792770-32793536	TRUE	http://genome.ucsc.edu/cgi-bin/hgTracks?db=GRCh38&position=chr20%3A32795534-32792626	CT+ vs. CT-
ENSG00000088305.18:t:32807762-32809356	DNMT3B	ENSG00000088305	chr20	+	exon skipping	0.219898	-0.219897	0.945714	0.945714	32806327-32807762;32802470-32807762	TRUE	http://genome.ucsc.edu/cgi-bin/hgTracks?db=GRCh38&position=chr20%3A32809356-32802385	KO+ vs. CT+
ENSG00000088305.18:s:32802385-32802470	DNMT3B	ENSG00000088305	chr20	+	exon skipping	0.266716	-0.266716	0.985943	0.985943	32802470-32805338;32802470-32807762	TRUE	http://genome.ucsc.edu/cgi-bin/hgTracks?db=GRCh38&position=chr20%3A32809356-32802385	KO+ vs. CT+
ENSG00000088305.18:t:32795409-32795534	DNMT3B	ENSG00000088305	chr20	+	exon skipping	0.412383	-0.412383	0.999978	0.999978	32793595-32795409;32792770-32795409	TRUE	http://genome.ucsc.edu/cgi-bin/hgTracks?db=GRCh38&position=chr20%3A32795534-32792626	KO+ vs. CT+
ENSG00000088305.18:s:32792626-32792770	DNMT3B	ENSG00000088305	chr20	+	exon skipping	0.415565	-0.415565	0.999972	0.999972	32792770-32793536;32792770-32795409	TRUE	http://genome.ucsc.edu/cgi-bin/hgTracks?db=GRCh38&position=chr20%3A32795534-32792626	KO+ vs. CT+
ENSG00000168393.13:t:241678452-241678649	DTYMK	ENSG00000168393	chr2	-	exon skipping	0.197339	-0.199635	0.912912	0.917292	241678649-241680229;241678649-241685769	TRUE	http://genome.ucsc.edu/cgi-bin/hgTracks?db=GRCh38&position=chr2%3A241685877-241678452	CT+ vs. CT-
ENSG00000081721.12:s:161749758-161750145	DUSP12	ENSG00000081721	chr1	+	alternative 3' splice site	0.215475	-0.217071	0.970694	0.972357	161750145-161751668;161750145-161751655	TRUE	http://genome.ucsc.edu/cgi-bin/hgTracks?db=GRCh38&position=chr1%3A161751781-161749758	KO- vs. CT-
ENSG00000081721.12:t:161751655-161751781	DUSP12	ENSG00000081721	chr1	+	alternative 3' splice site	0.219596	-0.214446	0.973981	0.970659	161750145-161751668;161750145-161751655	TRUE	http://genome.ucsc.edu/cgi-bin/hgTracks?db=GRCh38&position=chr1%3A161751781-161749758	KO- vs. CT-
ENSG00000107223.13:s:136862906-136862999	EDF1	ENSG00000107223	chr9	-	exon skipping	0.130485	-0.0998322	0.966347	0.864769	136862345-136862906;136862496-136862906	TRUE	http://genome.ucsc.edu/cgi-bin/hgTracks?db=GRCh38&position=chr9%3A136862999-136862119	KO- vs. CT-
ENSG00000107223.13:t:136862119-136862345	EDF1	ENSG00000107223	chr9	-	intron retention	0.157011	-0.157011	0.993051	0.993052	136862345-136862906;136862346-136862489	TRUE	http://genome.ucsc.edu/cgi-bin/hgTracks?db=GRCh38&position=chr9%3A136862999-136862119	KO- vs. CT-
ENSG00000114942.14:t:206161321-206161472	EEF1B2	ENSG00000114942	chr2	+	intron retention	0.139411	-0.165865	0.811579	0.984244	206160710-206161346;206161191-206161320	TRUE	http://genome.ucsc.edu/cgi-bin/hgTracks?db=GRCh38&position=chr2%3A206161472-206160557	KO- vs. CT-
ENSG00000104529.17:s:143586729-143587564	EEF1D	ENSG00000104529	chr8	-	exon skipping	0.136199	-0.135954	0.912921	0.912013	143586290-143586729;143581328-143586729	TRUE	http://genome.ucsc.edu/cgi-bin/hgTracks?db=GRCh38&position=chr8%3A143587564-143580075	KO+ vs. CT+
ENSG00000104529.17:t:143581229-143584251	EEF1D	ENSG00000104529	chr8	-	exon skipping	0.177306	-0.177111	0.993801	0.99384	143581328-143586219;143581328-143586729	TRUE	http://genome.ucsc.edu/cgi-bin/hgTracks?db=GRCh38&position=chr8%3A143587564-143581229	KO+ vs. CT+
ENSG00000156976.17:s:186787776-186788256	EIF4A2	ENSG00000156976	chr3	+	exon skipping	0.129205	-0.0932807	0.904039	0.730836	186787882-186788310;186787882-186789125	TRUE	http://genome.ucsc.edu/cgi-bin/hgTracks?db=GRCh38&position=chr3%3A186789897-186787776	KO- vs. CT-
ENSG00000156976.17:t:186789125-186789897	EIF4A2	ENSG00000156976	chr3	+	exon skipping	0.0933357	-0.18832	0.756429	0.942295	186788420-186789125;186787882-186789125	TRUE	http://genome.ucsc.edu/cgi-bin/hgTracks?db=GRCh38&position=chr3%3A186789897-186787776	CT+ vs. CT-
ENSG00000156976.17:s:186787776-186788256	EIF4A2	ENSG00000156976	chr3	+	exon skipping	0.119288	-0.184908	0.86042	0.945812	186787882-186788310;186787882-186789125	TRUE	http://genome.ucsc.edu/cgi-bin/hgTracks?db=GRCh38&position=chr3%3A186789897-186787776	CT+ vs. CT-
ENSG00000163832.16:t:47511148-47511226	ELP6	ENSG00000163832	chr3	-	exon skipping	0.348423	-0.224167	0.999827	0.994092	47511226-47513537;47511226-47512992	TRUE	http://genome.ucsc.edu/cgi-bin/hgTracks?db=GRCh38&position=chr3%3A47513712-47511148	KO- vs. CT-
ENSG00000163832.16:t:47511148-47511226	ELP6	ENSG00000163832	chr3	-	exon skipping	0.186576	-0.185437	0.872616	0.936528	47511226-47513537;47511226-47512992	TRUE	http://genome.ucsc.edu/cgi-bin/hgTracks?db=GRCh38&position=chr3%3A47513712-47511148	CT+ vs. CT-
ENSG00000154380.17:s:225507951-225508017	ENAH	ENSG00000154380	chr1	-	exon skipping	0.127889	-0.127889	0.91552	0.91552	225501070-225507951;225505053-225507951	TRUE	http://genome.ucsc.edu/cgi-bin/hgTracks?db=GRCh38&position=chr1%3A225508017-225500992	KO- vs. CT-
ENSG00000154380.17:t:225500992-225501256	ENAH	ENSG00000154380	chr1	-	exon skipping	0.263796	-0.263796	0.999932	0.999932	225501070-225507951;225501070-225504991	TRUE	http://genome.ucsc.edu/cgi-bin/hgTracks?db=GRCh38&position=chr1%3A225508017-225500992	KO- vs. CT-
ENSG00000154380.17:s:225507951-225508017	ENAH	ENSG00000154380	chr1	-	exon skipping	0.131756	-0.131756	0.918848	0.918848	225501070-225507951;225505053-225507951	TRUE	http://genome.ucsc.edu/cgi-bin/hgTracks?db=GRCh38&position=chr1%3A225508017-225500992	CT+ vs. CT-
ENSG00000154380.17:t:225500992-225501256	ENAH	ENSG00000154380	chr1	-	exon skipping	0.277714	-0.277714	0.998317	0.998317	225501070-225507951;225501070-225504991	TRUE	http://genome.ucsc.edu/cgi-bin/hgTracks?db=GRCh38&position=chr1%3A225508017-225500992	CT+ vs. CT-
ENSG00000159023.22:t:29064957-29065616	EPB41	ENSG00000159023	chr1	+	exon skipping	0.248066	-0.156792	0.960579	0.786707	29060484-29064982;29053312-29064982	TRUE	http://genome.ucsc.edu/cgi-bin/hgTracks?db=GRCh38&position=chr1%3A29065616-29053104	CT+ vs. CT-
ENSG00000265992.1:s:54633559-54633740	ESRG	ENSG00000265992	chr3	-	alternative 3' and 5' splice sites	0.165793	-0.0882142	0.994454	0.740652	54632807-54633732;54632502-54633559	TRUE	http://genome.ucsc.edu/cgi-bin/hgTracks?db=GRCh38&position=chr3%3A54633740-54632122	KO- vs. CT-
ENSG00000175832.13:t:43545274-43545402	ETV4	ENSG00000175832	chr17	-	exon skipping	0.284681	-0.286409	0.980012	0.980409	43545367-43546185;43545367-43545558	TRUE	http://genome.ucsc.edu/cgi-bin/hgTracks?db=GRCh38&position=chr17%3A43546340-43545274	KO- vs. CT-
ENSG00000175832.13:s:43546185-43546340	ETV4	ENSG00000175832	chr17	-	exon skipping	0.45124	-0.45124	0.999121	0.999121	43545367-43546185;43545668-43546185	TRUE	http://genome.ucsc.edu/cgi-bin/hgTracks?db=GRCh38&position=chr17%3A43546340-43545274	KO- vs. CT-
ENSG00000123737.13:s:121816369-121816447	EXOSC9	ENSG00000123737	chr4	+	intron retention	0.277277	-0.277277	0.983568	0.983568	121816448-121816771;121816447-121816772	TRUE	http://genome.ucsc.edu/cgi-bin/hgTracks?db=GRCh38&position=chr4%3A121817021-121816369	CT+ vs. CT-
ENSG00000178761.15:s:74906587-74906883	FAM219B	ENSG00000178761	chr15	-	exon skipping	0.201183	-0.201183	0.955631	0.955631	74905231-74906587;74906365-74906587	TRUE	http://genome.ucsc.edu/cgi-bin/hgTracks?db=GRCh38&position=chr15%3A74906883-74905154	KO- vs. CT-
ENSG00000160752.15:t:155310043-155310205	FDPS	ENSG00000160752	chr1	+	exon skipping	0.186808	-0.143959	0.984562	0.971649	155308965-155310043;155309965-155310043	TRUE	http://genome.ucsc.edu/cgi-bin/hgTracks?db=GRCh38&position=chr1%3A155310205-155308748	KO- vs. CT-
ENSG00000077782.21:t:38428346-38428444	FGFR1	ENSG00000077782	chr8	-	exon skipping	0.175066	-0.186533	0.989471	0.979572	38428435-38457356;38428435-38429682	TRUE	http://genome.ucsc.edu/cgi-bin/hgTracks?db=GRCh38&position=chr8%3A38467900-38428346	KO- vs. CT-
ENSG00000077782.21:s:38457356-38457534	FGFR1	ENSG00000077782	chr8	-	exon skipping	0.192057	-0.172696	0.998921	0.992554	38428435-38457356;38429948-38457356	TRUE	http://genome.ucsc.edu/cgi-bin/hgTracks?db=GRCh38&position=chr8%3A38457534-38421708	KO+ vs. CT+
ENSG00000077782.21:t:38428346-38428444	FGFR1	ENSG00000077782	chr8	-	exon skipping	0.256877	-0.273243	0.9998	0.999896	38428435-38457356;38428435-38429682	TRUE	http://genome.ucsc.edu/cgi-bin/hgTracks?db=GRCh38&position=chr8%3A38467900-38428346	KO+ vs. CT+
ENSG00000141756.19:t:41820269-41820461	FKBP10	ENSG00000141756	chr17	+	intron retention	0.121655	-0.0937086	0.918359	0.818743	41819675-41820269;41820050-41820268	TRUE	http://genome.ucsc.edu/cgi-bin/hgTracks?db=GRCh38&position=chr17%3A41820461-41819530	KO- vs. CT-
ENSG00000141756.19:s:41819530-41819675	FKBP10	ENSG00000141756	chr17	+	intron retention	0.136027	-0.125609	0.949165	0.918414	41819675-41820269;41819676-41819840	TRUE	http://genome.ucsc.edu/cgi-bin/hgTracks?db=GRCh38&position=chr17%3A41820461-41819530	KO- vs. CT-
ENSG00000141756.19:t:41820269-41820461	FKBP10	ENSG00000141756	chr17	+	intron retention	0.133586	-0.0914708	0.94147	0.804275	41819675-41820269;41820050-41820268	TRUE	http://genome.ucsc.edu/cgi-bin/hgTracks?db=GRCh38&position=chr17%3A41820461-41819530	CT+ vs. CT-
ENSG00000160688.19:t:154990159-154990257	FLAD1	ENSG00000160688	chr1	+	exon skipping	0.207331	-0.207331	0.963162	0.963162	154988849-154990159;154989707-154990159	TRUE	http://genome.ucsc.edu/cgi-bin/hgTracks?db=GRCh38&position=chr1%3A154990257-154988541	CT+ vs. CT-
ENSG00000196924.19:t:154354825-154355072	FLNA	ENSG00000196924	chrX	-	exon skipping	0.256252	-0.25556	0.999996	0.999995	154355072-154357251;154355072-154357434	TRUE	http://genome.ucsc.edu/cgi-bin/hgTracks?db=GRCh38&position=chrX%3A154359154-154354825	KO- vs. CT-
ENSG00000196924.19:s:154357434-154357623	FLNA	ENSG00000196924	chrX	-	exon skipping	0.260069	-0.260069	0.997172	0.997172	154357274-154357434;154355072-154357434	TRUE	http://genome.ucsc.edu/cgi-bin/hgTracks?db=GRCh38&position=chrX%3A154357623-154354825	KO- vs. CT-
ENSG00000196924.19:t:154354825-154355072	FLNA	ENSG00000196924	chrX	-	exon skipping	0.181267	-0.180112	0.98358	0.982398	154355072-154357251;154355072-154357434	TRUE	http://genome.ucsc.edu/cgi-bin/hgTracks?db=GRCh38&position=chrX%3A154359154-154354825	KO+ vs. CT+
ENSG00000196924.19:s:154357434-154357623	FLNA	ENSG00000196924	chrX	-	exon skipping	0.243103	-0.243103	0.996771	0.996771	154357274-154357434;154355072-154357434	TRUE	http://genome.ucsc.edu/cgi-bin/hgTracks?db=GRCh38&position=chrX%3A154357623-154354825	KO+ vs. CT+
ENSG00000136068.15:t:58142650-58142752	FLNB	ENSG00000136068	chr3	+	exon skipping	0.251217	-0.193406	0.959745	0.914166	58138529-58142650;58141929-58142650	TRUE	http://genome.ucsc.edu/cgi-bin/hgTracks?db=GRCh38&position=chr3%3A58142752-58138282	CT+ vs. CT-
ENSG00000136068.15:s:58138282-58138529	FLNB	ENSG00000136068	chr3	+	exon skipping	0.185851	-0.185851	0.9396	0.9396	58138529-58141858;58138529-58142650	TRUE	http://genome.ucsc.edu/cgi-bin/hgTracks?db=GRCh38&position=chr3%3A58142752-58138282	KO+ vs. CT+
ENSG00000136068.15:t:58142650-58142752	FLNB	ENSG00000136068	chr3	+	exon skipping	0.237861	-0.222105	0.946357	0.905313	58141929-58142650;58138529-58142650	TRUE	http://genome.ucsc.edu/cgi-bin/hgTracks?db=GRCh38&position=chr3%3A58142752-58138282	KO+ vs. CT+
ENSG00000137312.15:s:30742147-30742357	FLOT1	ENSG00000137312	chr6	-	exon skipping	0.136663	-0.282049	0.902147	0.996952	30740591-30742147;30741867-30742147	TRUE	http://genome.ucsc.edu/cgi-bin/hgTracks?db=GRCh38&position=chr6%3A30742357-30740496	KO- vs. CT-
ENSG00000137312.15:s:30742147-30742357	FLOT1	ENSG00000137312	chr6	-	exon skipping	0.174927	-0.192169	0.90162	0.914612	30740798-30742147;30741867-30742147	TRUE	http://genome.ucsc.edu/cgi-bin/hgTracks?db=GRCh38&position=chr6%3A30742357-30740496	CT+ vs. CT-
ENSG00000115414.21:s:215394528-215394719	FN1	ENSG00000115414	chr2	-	exon skipping	0.155275	-0.155275	0.992332	0.992332	215391814-215394528;215393203-215394528	TRUE	http://genome.ucsc.edu/cgi-bin/hgTracks?db=GRCh38&position=chr2%3A215394719-215391632	KO- vs. CT-
ENSG00000115414.21:t:215391632-215391814	FN1	ENSG00000115414	chr2	-	exon skipping	0.161598	-0.161598	0.993703	0.993703	215391814-215394528;215391814-215392931	TRUE	http://genome.ucsc.edu/cgi-bin/hgTracks?db=GRCh38&position=chr2%3A215394719-215391632	KO- vs. CT-
ENSG00000115414.21:t:215391632-215391814	FN1	ENSG00000115414	chr2	-	exon skipping	0.130666	-0.130666	0.962139	0.962139	215391814-215394528;215391814-215392931	TRUE	http://genome.ucsc.edu/cgi-bin/hgTracks?db=GRCh38&position=chr2%3A215394719-215391632	KO+ vs. CT+
ENSG00000111206.13:s:2866393-2866521	FOXM1	ENSG00000111206	chr12	-	exon skipping	0.139209	-0.145569	0.983446	0.975773	2865399-2866393;2864752-2866393	TRUE	http://genome.ucsc.edu/cgi-bin/hgTracks?db=GRCh38&position=chr12%3A2866521-2864683	KO- vs. CT-
ENSG00000111206.13:t:2864683-2864854	FOXM1	ENSG00000111206	chr12	-	exon skipping	0.160302	-0.199565	0.999688	0.999989	2864752-2865355;2864752-2866393	TRUE	http://genome.ucsc.edu/cgi-bin/hgTracks?db=GRCh38&position=chr12%3A2866521-2864683	KO- vs. CT-
ENSG00000111206.13:t:2864683-2864854	FOXM1	ENSG00000111206	chr12	-	exon skipping	0.132311	-0.144712	0.964144	0.949696	2864752-2865355;2864752-2866393	TRUE	http://genome.ucsc.edu/cgi-bin/hgTracks?db=GRCh38&position=chr12%3A2866521-2864683	KO+ vs. CT+
ENSG00000105255.11:s:4310475-4311131	FSD1	ENSG00000105255	chr19	+	intron retention	0.115332	-0.115332	0.926847	0.926847	4310596-4311842;4311132-4311472	TRUE	http://genome.ucsc.edu/cgi-bin/hgTracks?db=GRCh38&position=chr19%3A4312051-4310475	CT+ vs. CT-
ENSG00000105255.11:t:4311842-4312051	FSD1	ENSG00000105255	chr19	+	intron retention	0.117382	-0.117382	0.91405	0.91405	4310596-4311842;4311578-4311841	TRUE	http://genome.ucsc.edu/cgi-bin/hgTracks?db=GRCh38&position=chr19%3A4312051-4310475	CT+ vs. CT-
ENSG00000089280.19:t:31188152-31188357	FUS	ENSG00000089280	chr16	+	intron retention	0.106326	-0.10388	0.972067	0.961228	31186836-31188325;31187246-31188151	TRUE	http://genome.ucsc.edu/cgi-bin/hgTracks?db=GRCh38&position=chr16%3A31188357-31184939	KO- vs. CT-
ENSG00000089280.19:t:31186802-31187245	FUS	ENSG00000089280	chr16	+	intron retention	0.123051	-0.123559	0.925653	0.926793	31185179-31186802;31185557-31186801	TRUE	http://genome.ucsc.edu/cgi-bin/hgTracks?db=GRCh38&position=chr16%3A31187245-31184939	KO- vs. CT-
ENSG00000089280.19:t:31188152-31188357	FUS	ENSG00000089280	chr16	+	intron retention	0.09948	-0.0984113	0.917585	0.916122	31186836-31188325;31187246-31188151	TRUE	http://genome.ucsc.edu/cgi-bin/hgTracks?db=GRCh38&position=chr16%3A31188357-31184939	CT+ vs. CT-
ENSG00000111640.15:s:6534512-6534661	GAPDH	ENSG00000111640	chr12	+	alternative 5' splice site	0.102829	-0.102829	0.934015	0.934015	6534569-6534810;6534661-6534810	TRUE	http://genome.ucsc.edu/cgi-bin/hgTracks?db=GRCh38&position=chr12%3A6535141-6534512	KO- vs. CT-
ENSG00000234741.8:s:173866761-173866796	GAS5	ENSG00000234741	chr1	-	intron retention	0.0942523	-0.0942522	0.913939	0.913939	173866567-173866761;173866568-173866760	TRUE	http://genome.ucsc.edu/cgi-bin/hgTracks?db=GRCh38&position=chr1%3A173866796-173866216	KO- vs. CT-
ENSG00000234741.8:t:173864257-173864304	GAS5	ENSG00000234741	chr1	-	intron retention	0.111478	-0.130365	0.883926	0.957832	173864304-173864484;173864305-173864483	TRUE	http://genome.ucsc.edu/cgi-bin/hgTracks?db=GRCh38&position=chr1%3A173865547-173864257	KO- vs. CT-
ENSG00000234741.8:s:173864631-173864906	GAS5	ENSG00000234741	chr1	-	intron retention	0.172963	-0.16733	0.991846	0.990324	173864506-173864675;173864507-173864630	TRUE	http://genome.ucsc.edu/cgi-bin/hgTracks?db=GRCh38&position=chr1%3A173864906-173864257	KO- vs. CT-
ENSG00000059691.12:t:151679813-151679891	GATB	ENSG00000059691	chr4	-	exon skipping	0.31587	-0.31587	0.996385	0.996385	151679891-151686908;151679891-151688630	TRUE	http://genome.ucsc.edu/cgi-bin/hgTracks?db=GRCh38&position=chr4%3A151688763-151679813	KO+ vs. CT+
ENSG00000070610.14:s:35737748-35737939	GBA2	ENSG00000070610	chr9	-	intron retention	0.20205	-0.238591	0.961592	0.986129	35737605-35737747;35737447-35737748	TRUE	http://genome.ucsc.edu/cgi-bin/hgTracks?db=GRCh38&position=chr9%3A35737939-35736866	KO- vs. CT-
ENSG00000087460.28:t:58895163-58895684	GNAS	ENSG00000087460	chr20	+	exon skipping	0.116906	-0.111371	0.947755	0.883963	58889353-58895612;58891865-58895612	TRUE	http://genome.ucsc.edu/cgi-bin/hgTracks?db=GRCh38&position=chr20%3A58895684-58839718	CT+ vs. CT-
ENSG00000135052.16:t:86079192-86079341	GOLM1	ENSG00000135052	chr9	-	exon skipping	0.148093	-0.158562	0.867732	0.909256	86079341-86099411;86079341-86100025	TRUE	http://genome.ucsc.edu/cgi-bin/hgTracks?db=GRCh38&position=chr9%3A86100173-86079192	KO- vs. CT-
ENSG00000148180.21:s:121281470-121281562	GSN	ENSG00000148180	chr9	+	exon skipping	0.180281	-0.186336	0.99596	0.996136	121281562-121300056;121281562-121301963	TRUE	http://genome.ucsc.edu/cgi-bin/hgTracks?db=GRCh38&position=chr9%3A121302167-121281470	KO- vs. CT-
ENSG00000263001.7:t:74728786-74728896	GTF2I	ENSG00000263001	chr7	+	exon skipping	0.18325	-0.184915	0.904946	0.908314	74716950-74728786;74718941-74728786	TRUE	http://genome.ucsc.edu/cgi-bin/hgTracks?db=GRCh38&position=chr7%3A74728896-74716612	CT+ vs. CT-
ENSG00000061273.18:s:47796207-47796298	HDAC7	ENSG00000061273	chr12	-	exon skipping	0.207054	-0.207252	0.977797	0.978561	47795767-47796207;47796016-47796207	TRUE	http://genome.ucsc.edu/cgi-bin/hgTracks?db=GRCh38&position=chr12%3A47796298-47795667	KO- vs. CT-
ENSG00000061273.18:t:47795667-47795850	HDAC7	ENSG00000061273	chr12	-	exon skipping	0.255484	-0.265223	0.981394	0.985496	47795767-47796207;47795767-47795906	TRUE	http://genome.ucsc.edu/cgi-bin/hgTracks?db=GRCh38&position=chr12%3A47797427-47795667	KO- vs. CT-
ENSG00000118418.14:t:79201245-79201726	HMGN3	ENSG00000118418	chr6	-	alternative 5' splice site	0.220053	-0.120951	0.913595	0.767727	79201726-79202276;79201726-79202317	TRUE	http://genome.ucsc.edu/cgi-bin/hgTracks?db=GRCh38&position=chr6%3A79202389-79201245	KO- vs. CT-
ENSG00000118418.14:s:79202276-79202389	HMGN3	ENSG00000118418	chr6	-	alternative 5' splice site	0.225944	-0.110231	0.93193	0.746137	79201726-79202276;79201726-79202317	TRUE	http://genome.ucsc.edu/cgi-bin/hgTracks?db=GRCh38&position=chr6%3A79202389-79201245	KO- vs. CT-
ENSG00000118418.14:t:79201245-79201726	HMGN3	ENSG00000118418	chr6	-	alternative 5' splice site	0.174423	-0.122735	0.913456	0.752626	79201726-79202276;79201726-79202317	TRUE	http://genome.ucsc.edu/cgi-bin/hgTracks?db=GRCh38&position=chr6%3A79202389-79201245	CT+ vs. CT-
ENSG00000118418.14:s:79202276-79202389	HMGN3	ENSG00000118418	chr6	-	alternative 5' splice site	0.179284	-0.11161	0.934279	0.698391	79201726-79202276;79201726-79202317	TRUE	http://genome.ucsc.edu/cgi-bin/hgTracks?db=GRCh38&position=chr6%3A79202389-79201245	CT+ vs. CT-
ENSG00000152795.18:t:82422565-82424883	HNRNPDL	ENSG00000152795	chr4	-	intron retention	0.156919	-0.112008	0.999926	0.966121	82424883-82426037;82424884-82425562	TRUE	http://genome.ucsc.edu/cgi-bin/hgTracks?db=GRCh38&position=chr4%3A82426129-82422565	KO- vs. CT-
ENSG00000152795.18:s:82426037-82426129	HNRNPDL	ENSG00000152795	chr4	-	exon skipping	0.18934	-0.0818693	0.99965	0.788882	82424883-82426037;82425667-82426037	TRUE	http://genome.ucsc.edu/cgi-bin/hgTracks?db=GRCh38&position=chr4%3A82426129-82422565	KO- vs. CT-
ENSG00000152795.18:s:82426037-82426129	HNRNPDL	ENSG00000152795	chr4	-	exon skipping	0.140197	-0.0820067	0.966077	0.790343	82424883-82426037;82425667-82426037	TRUE	http://genome.ucsc.edu/cgi-bin/hgTracks?db=GRCh38&position=chr4%3A82426129-82422565	CT+ vs. CT-
ENSG00000105323.17:s:41303972-41304261	HNRNPUL1	ENSG00000105323	chr19	+	alternative 3' splice site	0.131727	-0.133428	0.92248	0.923643	41304261-41305676;41304261-41305646	TRUE	http://genome.ucsc.edu/cgi-bin/hgTracks?db=GRCh38&position=chr19%3A41307787-41303972	KO- vs. CT-
ENSG00000105323.17:t:41305646-41305867	HNRNPUL1	ENSG00000105323	chr19	+	alternative 3' splice site	0.136732	-0.137141	0.933056	0.933923	41304261-41305676;41304261-41305646	TRUE	http://genome.ucsc.edu/cgi-bin/hgTracks?db=GRCh38&position=chr19%3A41305867-41264372	KO- vs. CT-
ENSG00000115317.12:s:74531856-74531925	HTRA2	ENSG00000115317	chr2	+	exon skipping	0.222219	-0.222219	0.979717	0.979717	74531925-74532820;74531925-74532619	TRUE	http://genome.ucsc.edu/cgi-bin/hgTracks?db=GRCh38&position=chr2%3A74533332-74531856	CT+ vs. CT-
ENSG00000115317.12:t:74532820-74533332	HTRA2	ENSG00000115317	chr2	+	exon skipping	0.34805	-0.348049	0.991494	0.991494	74531925-74532820;74532714-74532820	TRUE	http://genome.ucsc.edu/cgi-bin/hgTracks?db=GRCh38&position=chr2%3A74533332-74531856	CT+ vs. CT-
ENSG00000010295.20:t:6548668-6549265	IFFO1	ENSG00000010295	chr12	-	exon skipping	0.211912	-0.211929	0.976894	0.976565	6548825-6549476;6548825-6549756	TRUE	http://genome.ucsc.edu/cgi-bin/hgTracks?db=GRCh38&position=chr12%3A6550467-6548668	KO- vs. CT-
ENSG00000010295.20:s:6549756-6550467	IFFO1	ENSG00000010295	chr12	-	exon skipping	0.212489	-0.212489	0.960094	0.960094	6549484-6549756;6548825-6549756	TRUE	http://genome.ucsc.edu/cgi-bin/hgTracks?db=GRCh38&position=chr12%3A6550467-6548668	KO- vs. CT-
ENSG00000010295.20:s:6555257-6556073	IFFO1	ENSG00000010295	chr12	-	exon skipping	0.131796	-0.131796	0.944099	0.944099	6551001-6555257;6551503-6555257	TRUE	http://genome.ucsc.edu/cgi-bin/hgTracks?db=GRCh38&position=chr12%3A6556073-6550941	CT+ vs. CT-
ENSG00000163913.12:t:129495446-129495607	IFT122	ENSG00000163913	chr3	+	exon skipping	0.193887	-0.193887	0.91273	0.91273	129492194-129495446;129488397-129495446	TRUE	http://genome.ucsc.edu/cgi-bin/hgTracks?db=GRCh38&position=chr3%3A129495607-129488191	KO- vs. CT-
ENSG00000163913.12:t:129495446-129495607	IFT122	ENSG00000163913	chr3	+	exon skipping	0.245918	-0.245918	0.962988	0.962988	129492194-129495446;129488397-129495446	TRUE	http://genome.ucsc.edu/cgi-bin/hgTracks?db=GRCh38&position=chr3%3A129495607-129488191	CT+ vs. CT-
ENSG00000143061.18:t:116603624-116604025	IGSF3	ENSG00000143061	chr1	-	exon skipping	0.185603	-0.185603	0.927278	0.927278	116604025-116606492;116604025-116607942	TRUE	http://genome.ucsc.edu/cgi-bin/hgTracks?db=GRCh38&position=chr1%3A116608331-116603624	KO- vs. CT-
ENSG00000153391.16:s:35497719-35497979	INO80C	ENSG00000153391	chr18	-	exon skipping	0.112397	-0.172252	0.789042	0.925754	35478349-35497719;35480563-35497719	TRUE	http://genome.ucsc.edu/cgi-bin/hgTracks?db=GRCh38&position=chr18%3A35497979-35468333	CT+ vs. CT-
ENSG00000143624.14:s:153760827-153760918	INTS3	ENSG00000143624	chr1	+	exon skipping	0.172844	-0.172844	0.980263	0.980263	153760918-153761570;153760918-153761020	TRUE	http://genome.ucsc.edu/cgi-bin/hgTracks?db=GRCh38&position=chr1%3A153761676-153760827	CT+ vs. CT-
ENSG00000068745.15:s:48694872-48695421	IP6K2	ENSG00000068745	chr3	-	exon skipping	0.156747	-0.0873195	0.904969	0.746171	48693179-48695090;48694824-48695090	TRUE	http://genome.ucsc.edu/cgi-bin/hgTracks?db=GRCh38&position=chr3%3A48695421-48692954	KO+ vs. CT+
ENSG00000105655.19:t:18436330-18436616	ISYNA1	ENSG00000105655	chr19	-	exon skipping	0.137191	-0.0751015	0.946884	0.619761	18436479-18437860;18436479-18436684	TRUE	http://genome.ucsc.edu/cgi-bin/hgTracks?db=GRCh38&position=chr19%3A18437988-18436330	KO- vs. CT-
ENSG00000105655.19:s:18437860-18437988	ISYNA1	ENSG00000105655	chr19	-	exon skipping	0.159869	-0.17132	0.993426	0.992157	18436479-18437860;18437760-18437860	TRUE	http://genome.ucsc.edu/cgi-bin/hgTracks?db=GRCh38&position=chr19%3A18437988-18436330	KO- vs. CT-
ENSG00000105655.19:t:18436330-18436616	ISYNA1	ENSG00000105655	chr19	-	exon skipping	0.111107	-0.12654	0.900623	0.920959	18436479-18437860;18436479-18436684	TRUE	http://genome.ucsc.edu/cgi-bin/hgTracks?db=GRCh38&position=chr19%3A18437988-18436330	KO+ vs. CT+
ENSG00000078596.11:t:79362942-79363167	ITM2A	ENSG00000078596	chrX	-	exon skipping	0.132174	-0.131206	0.914054	0.918417	79363139-79363423;79363139-79367105	TRUE	http://genome.ucsc.edu/cgi-bin/hgTracks?db=GRCh38&position=chrX%3A79367334-79362942	KO- vs. CT-
ENSG00000143543.15:t:153976693-153976922	JTB	ENSG00000143543	chr1	-	exon skipping	0.109403	-0.0967587	0.936118	0.89272	153976775-153976976;153976922-153977170	TRUE	http://genome.ucsc.edu/cgi-bin/hgTracks?db=GRCh38&position=chr1%3A153977394-153976693	CT+ vs. CT-
ENSG00000065427.15:t:75641564-75641723	KARS1	ENSG00000065427	chr16	-	exon skipping	0.190772	-0.184782	0.966176	0.959961	75641723-75647578;75641723-75644283	TRUE	http://genome.ucsc.edu/cgi-bin/hgTracks?db=GRCh38&position=chr16%3A75648643-75641564	KO- vs. CT-
ENSG00000065427.15:t:75641564-75641723	KARS1	ENSG00000065427	chr16	-	exon skipping	0.207705	-0.193488	0.958159	0.938653	75641723-75647578;75641723-75644283	TRUE	http://genome.ucsc.edu/cgi-bin/hgTracks?db=GRCh38&position=chr16%3A75648643-75641564	CT+ vs. CT-
ENSG00000130702.15:s:62308655-62309475	LAMA5	ENSG00000130702	chr20	-	intron retention	0.123538	-0.127671	0.915471	0.921533	62308178-62308655;62308447-62308654	TRUE	http://genome.ucsc.edu/cgi-bin/hgTracks?db=GRCh38&position=chr20%3A62309475-62307955	KO- vs. CT-
ENSG00000130702.15:s:62308655-62309475	LAMA5	ENSG00000130702	chr20	-	intron retention	0.128347	-0.135372	0.902072	0.925669	62308178-62308655;62308447-62308654	TRUE	http://genome.ucsc.edu/cgi-bin/hgTracks?db=GRCh38&position=chr20%3A62309475-62307955	KO+ vs. CT+
ENSG00000174720.16:s:112646791-112646955	LARP7	ENSG00000174720	chr4	+	intron retention	0.29402	-0.30093	0.955959	0.961615	112646956-112647033;112646955-112647034	TRUE	http://genome.ucsc.edu/cgi-bin/hgTracks?db=GRCh38&position=chr4%3A112647127-112646791	KO- vs. CT-
ENSG00000001497.18:t:65524056-65524262	LAS1L	ENSG00000001497	chrX	-	exon skipping	0.286894	-0.240501	0.999459	0.993861	65524262-65524965;65524262-65524564	TRUE	http://genome.ucsc.edu/cgi-bin/hgTracks?db=GRCh38&position=chrX%3A65525050-65524056	KO- vs. CT-
ENSG00000001497.18:s:65524764-65525050	LAS1L	ENSG00000001497	chrX	-	exon skipping	0.169101	-0.169101	0.928822	0.928822	65524262-65524965;65524614-65524965	TRUE	http://genome.ucsc.edu/cgi-bin/hgTracks?db=GRCh38&position=chrX%3A65525050-65524056	CT+ vs. CT-
ENSG00000001497.18:t:65524056-65524262	LAS1L	ENSG00000001497	chrX	-	exon skipping	0.188029	-0.172989	0.938528	0.924269	65524262-65524965;65524262-65524564	TRUE	http://genome.ucsc.edu/cgi-bin/hgTracks?db=GRCh38&position=chrX%3A65525050-65524056	CT+ vs. CT-
ENSG00000153363.13:t:211426211-211426283	LINC00467	ENSG00000153363	chr1	+	exon skipping	0.184969	-0.18849	0.999797	0.999965	211399437-211426211;211396831-211426211	TRUE	http://genome.ucsc.edu/cgi-bin/hgTracks?db=GRCh38&position=chr1%3A211426283-211396767	KO- vs. CT-
ENSG00000116212.15:t:53951986-53952472	LRRC42	ENSG00000116212	chr1	+	exon skipping	0.18427	-0.160394	0.919499	0.854644	53947821-53951986;53946549-53951986	TRUE	http://genome.ucsc.edu/cgi-bin/hgTracks?db=GRCh38&position=chr1%3A53952472-53946350	KO- vs. CT-
ENSG00000108848.16:s:50750501-50750694	LUC7L3	ENSG00000108848	chr17	+	exon skipping	0.37265	-0.379008	0.994875	0.996513	50750694-50752200;50750641-50750747	TRUE	http://genome.ucsc.edu/cgi-bin/hgTracks?db=GRCh38&position=chr17%3A50756219-50750501	CT+ vs. CT-
ENSG00000108848.16:t:50752200-50756219	LUC7L3	ENSG00000108848	chr17	+	intron retention	0.444775	-0.268369	0.997929	0.940912	50750694-50752200;50751618-50752199	TRUE	http://genome.ucsc.edu/cgi-bin/hgTracks?db=GRCh38&position=chr17%3A50756219-50750501	CT+ vs. CT-
ENSG00000127603.30:t:39484601-39484730	MACF1	ENSG00000127603	chr1	+	exon skipping	0.201733	-0.201733	0.977643	0.977643	39481030-39484601;39480009-39484601	TRUE	http://genome.ucsc.edu/cgi-bin/hgTracks?db=GRCh38&position=chr1%3A39484730-39479798	KO+ vs. CT+
ENSG00000111196.10:t:10607854-10608040	MAGOHB	ENSG00000111196	chr12	-	exon skipping	0.130099	-0.130099	0.949696	0.949696	10607936-10609831;10607936-10609098	TRUE	http://genome.ucsc.edu/cgi-bin/hgTracks?db=GRCh38&position=chr12%3A10609941-10607854	KO- vs. CT-
ENSG00000047849.21:t:47857431-47857512	MAP4	ENSG00000047849	chr3	-	exon skipping	0.168931	-0.168931	0.913717	0.913717	47857512-47867246;47857512-47870813	TRUE	http://genome.ucsc.edu/cgi-bin/hgTracks?db=GRCh38&position=chr3%3A47871105-47857431	KO- vs. CT-
ENSG00000071054.16:s:101887088-101887261	MAP4K4	ENSG00000071054	chr2	+	alternative 5' splice site	0.161526	-0.161526	0.920822	0.920822	101887261-101887778;101887237-101887778	TRUE	http://genome.ucsc.edu/cgi-bin/hgTracks?db=GRCh38&position=chr2%3A101887937-101887088	KO- vs. CT-
ENSG00000125952.20:t:65075124-65076663	MAX	ENSG00000125952	chr14	-	exon skipping	0.129971	-0.0193314	0.932417	0.201405	65076663-65077913;65076663-65077328	TRUE	http://genome.ucsc.edu/cgi-bin/hgTracks?db=GRCh38&position=chr14%3A65102504-65075124	KO- vs. CT-
ENSG00000103495.14:t:29810077-29810418	MAZ	ENSG00000103495	chr16	+	exon skipping	0.19858	-0.199328	0.987357	0.987923	29808741-29810077;29809764-29810077	TRUE	http://genome.ucsc.edu/cgi-bin/hgTracks?db=GRCh38&position=chr16%3A29810418-29806978	KO- vs. CT-
ENSG00000110492.16:t:46382057-46382133	MDK	ENSG00000110492	chr11	+	exon skipping	0.140735	-0.0636308	0.946416	0.568474	46381183-46382057;46381758-46382057	TRUE	http://genome.ucsc.edu/cgi-bin/hgTracks?db=GRCh38&position=chr11%3A46382133-46380756	KO- vs. CT-
ENSG00000110492.16:t:46382057-46382133	MDK	ENSG00000110492	chr11	+	exon skipping	0.234957	-0.19878	1	0.999744	46381183-46382057;46381758-46382057	TRUE	http://genome.ucsc.edu/cgi-bin/hgTracks?db=GRCh38&position=chr11%3A46382133-46380756	CT+ vs. CT-
ENSG00000110492.16:t:46382057-46382133	MDK	ENSG00000110492	chr11	+	exon skipping	0.095441	-0.117669	0.847419	0.95056	46381758-46382057;46381183-46382057	TRUE	http://genome.ucsc.edu/cgi-bin/hgTracks?db=GRCh38&position=chr11%3A46382133-46380756	KO+ vs. CT+
ENSG00000130731.16:t:634664-634797	METTL26	ENSG00000130731	chr16	-	exon skipping	0.121658	-0.183695	0.852265	0.945669	634797-636094;634797-634889	TRUE	http://genome.ucsc.edu/cgi-bin/hgTracks?db=GRCh38&position=chr16%3A636366-634664	KO- vs. CT-
ENSG00000130731.16:s:636094-636366	METTL26	ENSG00000130731	chr16	-	exon skipping	0.158026	-0.0628961	0.921332	0.536554	634797-636094;635340-636094	TRUE	http://genome.ucsc.edu/cgi-bin/hgTracks?db=GRCh38&position=chr16%3A636366-634664	KO- vs. CT-
ENSG00000130731.16:t:634664-634797	METTL26	ENSG00000130731	chr16	-	exon skipping	0.133606	-0.224875	0.830089	0.963638	634797-635281;634797-634889	TRUE	http://genome.ucsc.edu/cgi-bin/hgTracks?db=GRCh38&position=chr16%3A636366-634664	CT+ vs. CT-
ENSG00000130731.16:s:635281-635340	METTL26	ENSG00000130731	chr16	-	exon skipping	0.211691	-0.214362	0.955396	0.955906	634797-635281;634956-635281	TRUE	http://genome.ucsc.edu/cgi-bin/hgTracks?db=GRCh38&position=chr16%3A635340-634664	CT+ vs. CT-
ENSG00000168958.20:s:227325151-227325427	MFF	ENSG00000168958	chr2	+	exon skipping	0.145712	-0.261144	0.795562	0.936986	227325427-227330626;227325427-227328678	TRUE	http://genome.ucsc.edu/cgi-bin/hgTracks?db=GRCh38&position=chr2%3A227332588-227325151	KO+ vs. CT+
ENSG00000249532.5:t:112646476-112646968	MIR302CHG	ENSG00000249532	chr4	-	intron retention	0.314323	-0.314904	0.999995	0.999998	112646968-112647415;112646969-112647414	TRUE	http://genome.ucsc.edu/cgi-bin/hgTracks?db=GRCh38&position=chr4%3A112648703-112646476	KO- vs. CT-
ENSG00000099875.16:s:2039955-2040177	MKNK2	ENSG00000099875	chr19	-	exon skipping	0.18276	-0.18276	0.965461	0.965461	2039856-2040134;2037829-2040134	TRUE	http://genome.ucsc.edu/cgi-bin/hgTracks?db=GRCh38&position=chr19%3A2040177-2037465	KO- vs. CT-
ENSG00000133030.22:s:17161240-17161356	MPRIP	ENSG00000133030	chr17	+	exon skipping	0.176602	-0.176602	0.923847	0.923847	17161356-17164109;17161356-17171718	TRUE	http://genome.ucsc.edu/cgi-bin/hgTracks?db=GRCh38&position=chr17%3A17171865-17161240	KO- vs. CT-
ENSG00000133030.22:t:17171718-17171865	MPRIP	ENSG00000133030	chr17	+	exon skipping	0.235206	-0.23477	0.946851	0.94628	17167915-17171718;17161356-17171718	TRUE	http://genome.ucsc.edu/cgi-bin/hgTracks?db=GRCh38&position=chr17%3A17171865-17161240	KO- vs. CT-
ENSG00000133030.22:t:17171718-17171865	MPRIP	ENSG00000133030	chr17	+	exon skipping	0.253537	-0.252538	0.972771	0.972342	17167915-17171718;17161356-17171718	TRUE	http://genome.ucsc.edu/cgi-bin/hgTracks?db=GRCh38&position=chr17%3A17171865-17161240	KO+ vs. CT+
ENSG00000112651.12:t:43054029-43054486	MRPL2	ENSG00000112651	chr6	-	exon skipping	0.138664	-0.162445	0.927974	0.929785	43054486-43058065;43054486-43055545	TRUE	http://genome.ucsc.edu/cgi-bin/hgTracks?db=GRCh38&position=chr6%3A43058233-43054029	KO- vs. CT-
ENSG00000243147.8:t:27779433-27779734	MRPL33	ENSG00000243147	chr2	+	exon skipping	0.246648	-0.246648	0.994471	0.994471	27772692-27779433;27774530-27779433	TRUE	http://genome.ucsc.edu/cgi-bin/hgTracks?db=GRCh38&position=chr2%3A27779734-27772674	KO- vs. CT-
ENSG00000243147.8:t:27779433-27779734	MRPL33	ENSG00000243147	chr2	+	exon skipping	0.176339	-0.176339	0.959448	0.959448	27772692-27779433;27774530-27779433	TRUE	http://genome.ucsc.edu/cgi-bin/hgTracks?db=GRCh38&position=chr2%3A27779734-27772674	CT+ vs. CT-
ENSG00000162910.19:t:228108290-228108325	MRPL55	ENSG00000162910	chr1	-	exon skipping	0.121502	-0.183678	0.826444	0.984451	228108318-228109149;228108318-228108437	TRUE	http://genome.ucsc.edu/cgi-bin/hgTracks?db=GRCh38&position=chr1%3A228109312-228108290	KO- vs. CT-
ENSG00000182979.18:t:105469467-105469498	MTA1	ENSG00000182979	chr14	+	exon skipping	0.149431	-0.154064	0.929788	0.924806	105466742-105469467;105466578-105469467	TRUE	http://genome.ucsc.edu/cgi-bin/hgTracks?db=GRCh38&position=chr14%3A105469498-105465334	KO- vs. CT-
ENSG00000182979.18:s:105465334-105466578	MTA1	ENSG00000182979	chr14	+	exon skipping	0.166891	-0.166891	0.971722	0.971722	105466578-105466707;105466578-105469467	TRUE	http://genome.ucsc.edu/cgi-bin/hgTracks?db=GRCh38&position=chr14%3A105469498-105465334	KO- vs. CT-
ENSG00000182979.18:t:105469467-105469498	MTA1	ENSG00000182979	chr14	+	exon skipping	0.157042	-0.181274	0.884385	0.924012	105466742-105469467;105466578-105469467	TRUE	http://genome.ucsc.edu/cgi-bin/hgTracks?db=GRCh38&position=chr14%3A105469498-105465334	KO+ vs. CT+
ENSG00000182979.18:s:105465334-105466578	MTA1	ENSG00000182979	chr14	+	exon skipping	0.235378	-0.235378	0.995971	0.995971	105466578-105466707;105466578-105469467	TRUE	http://genome.ucsc.edu/cgi-bin/hgTracks?db=GRCh38&position=chr14%3A105469498-105465334	KO+ vs. CT+
ENSG00000162576.17:s:1354354-1354509	MXRA8	ENSG00000162576	chr1	-	intron retention	0.146014	-0.146014	0.936299	0.936299	1354232-1354354;1354265-1354353	TRUE	http://genome.ucsc.edu/cgi-bin/hgTracks?db=GRCh38&position=chr1%3A1354509-1354193	KO- vs. CT-
ENSG00000092841.19:s:56160243-56160343	MYL6	ENSG00000092841	chr12	+	exon skipping	0.274957	-0.275293	1	1	56160320-56160626;56160320-56161387	TRUE	http://genome.ucsc.edu/cgi-bin/hgTracks?db=GRCh38&position=chr12%3A56162331-56160243	KO- vs. CT-
ENSG00000092841.19:t:56161387-56161587	MYL6	ENSG00000092841	chr12	+	exon skipping	0.113272	-0.141279	0.912224	0.969681	56160670-56161387;56160320-56161387	TRUE	http://genome.ucsc.edu/cgi-bin/hgTracks?db=GRCh38&position=chr12%3A56161587-56160243	CT+ vs. CT-
ENSG00000092841.19:s:56160243-56160343	MYL6	ENSG00000092841	chr12	+	exon skipping	0.21196	-0.227892	0.999823	0.999979	56160320-56160626;56160320-56161387	TRUE	http://genome.ucsc.edu/cgi-bin/hgTracks?db=GRCh38&position=chr12%3A56162331-56160243	CT+ vs. CT-
ENSG00000122390.19:t:3479471-3479601	NAA60	ENSG00000122390	chr16	+	exon skipping	0.132138	-0.15654	0.96455	0.979438	3458181-3479471;3476337-3479471	TRUE	http://genome.ucsc.edu/cgi-bin/hgTracks?db=GRCh38&position=chr16%3A3479601-3443649	KO- vs. CT-
ENSG00000196531.14:t:56724452-56724572	NACA	ENSG00000196531	chr12	-	exon skipping	0.209297	-0.203135	0.977374	0.971404	56724523-56725263;56724523-56724962	TRUE	http://genome.ucsc.edu/cgi-bin/hgTracks?db=GRCh38&position=chr12%3A56727197-56724452	KO- vs. CT-
ENSG00000187109.15:s:76047967-76048464	NAP1L1	ENSG00000187109	chr12	-	intron retention	0.134849	-0.0993859	0.915499	0.724364	76047719-76047966;76047718-76048393	TRUE	http://genome.ucsc.edu/cgi-bin/hgTracks?db=GRCh38&position=chr12%3A76048464-76036585	CT+ vs. CT-
ENSG00000132780.17:t:45613169-45613248	NASP	ENSG00000132780	chr1	+	exon skipping	0.213053	-0.215741	0.99216	0.992824	45608337-45613169;45606591-45613169	TRUE	http://genome.ucsc.edu/cgi-bin/hgTracks?db=GRCh38&position=chr1%3A45613248-45591223	KO- vs. CT-
ENSG00000132780.17:s:45606482-45606680	NASP	ENSG00000132780	chr1	+	exon skipping	0.236688	-0.224738	0.998389	0.99769	45606591-45607321;45606591-45613169	TRUE	http://genome.ucsc.edu/cgi-bin/hgTracks?db=GRCh38&position=chr1%3A45613248-45606482	KO- vs. CT-
ENSG00000166833.22:t:20054080-20054240	NAV2	ENSG00000166833	chr11	+	exon skipping	0.158829	-0.15883	0.939917	0.939917	20051333-20054080;20049195-20054080	TRUE	http://genome.ucsc.edu/cgi-bin/hgTracks?db=GRCh38&position=chr11%3A20054240-20048728	KO- vs. CT-
ENSG00000224877.4:t:81240987-81241310	NDUFAF8	ENSG00000224877	chr17	+	exon skipping	0.210067	-0.181238	0.978496	0.946435	81239678-81240987;81239943-81240987	TRUE	http://genome.ucsc.edu/cgi-bin/hgTracks?db=GRCh38&position=chr17%3A81241310-81239568	KO- vs. CT-
ENSG00000224877.4:t:81240987-81241310	NDUFAF8	ENSG00000224877	chr17	+	exon skipping	0.215053	-0.196534	0.973373	0.961955	81239678-81240987;81239943-81240987	TRUE	http://genome.ucsc.edu/cgi-bin/hgTracks?db=GRCh38&position=chr17%3A81241310-81239568	CT+ vs. CT-
ENSG00000158864.13:s:161213864-161214053	NDUFS2	ENSG00000158864	chr1	+	intron retention	0.120961	-0.119773	0.960236	0.959291	161213921-161214156;161214054-161214155	TRUE	http://genome.ucsc.edu/cgi-bin/hgTracks?db=GRCh38&position=chr1%3A161214723-161213864	KO- vs. CT-
ENSG00000103202.13:t:398410-399123	NME4	ENSG00000103202	chr16	+	exon skipping	0.138837	-0.0445595	0.971236	0.450011	397313-398990;398394-398990	TRUE	http://genome.ucsc.edu/cgi-bin/hgTracks?db=GRCh38&position=chr16%3A399123-396725	CT+ vs. CT-
ENSG00000147140.17:t:71297836-71297938	NONO	ENSG00000147140	chrX	+	intron retention	0.132464	-0.129812	0.983289	0.980787	71297461-71297836;71297678-71297835	TRUE	http://genome.ucsc.edu/cgi-bin/hgTracks?db=GRCh38&position=chrX%3A71297938-71283192	KO- vs. CT-
ENSG00000147140.17:s:71297361-71297461	NONO	ENSG00000147140	chrX	+	intron retention	0.202001	-0.195199	0.999765	0.999705	71297461-71297836;71297462-71297587	TRUE	http://genome.ucsc.edu/cgi-bin/hgTracks?db=GRCh38&position=chrX%3A71298508-71297361	KO- vs. CT-
ENSG00000147140.17:s:71297361-71297461	NONO	ENSG00000147140	chrX	+	intron retention	0.15587	-0.148629	0.985787	0.976845	71297461-71297836;71297462-71297587	TRUE	http://genome.ucsc.edu/cgi-bin/hgTracks?db=GRCh38&position=chrX%3A71298508-71297361	CT+ vs. CT-
ENSG00000118257.17:s:205766783-205767064	NRP2	ENSG00000118257	chr2	+	alternative 5' splice site	0.105053	-0.165868	0.807003	0.915198	205766818-205792235;205766803-205792235	TRUE	http://genome.ucsc.edu/cgi-bin/hgTracks?db=GRCh38&position=chr2%3A205798133-205766783	CT+ vs. CT-
ENSG00000088833.18:t:1454967-1455132	NSFL1C	ENSG00000088833	chr20	-	exon skipping	0.194207	-0.205366	0.959677	0.976966	1455132-1455714;1455132-1458200	TRUE	http://genome.ucsc.edu/cgi-bin/hgTracks?db=GRCh38&position=chr20%3A1458274-1454967	KO- vs. CT-
ENSG00000088833.18:s:1457955-1458274	NSFL1C	ENSG00000088833	chr20	-	exon skipping	0.205876	-0.21434	0.933538	0.954617	1455719-1458200;1455132-1458200	TRUE	http://genome.ucsc.edu/cgi-bin/hgTracks?db=GRCh38&position=chr20%3A1458274-1454967	KO- vs. CT-
ENSG00000148335.15:s:129626153-129626321	NTMT1	ENSG00000148335	chr9	+	exon skipping	0.134241	-0.147684	0.901912	0.897819	129626295-129634054;129626295-129632650	TRUE	http://genome.ucsc.edu/cgi-bin/hgTracks?db=GRCh38&position=chr9%3A129634306-129626153	CT+ vs. CT-
ENSG00000148335.15:t:129634054-129634306	NTMT1	ENSG00000148335	chr9	+	exon skipping	0.143393	-0.182462	0.918883	0.963577	129626295-129634054;129632865-129634054	TRUE	http://genome.ucsc.edu/cgi-bin/hgTracks?db=GRCh38&position=chr9%3A129634306-129626153	CT+ vs. CT-
ENSG00000148335.15:s:129634054-129634306	NTMT1	ENSG00000148335	chr9	+	alternative 5' splice site	0.149038	-0.104839	0.931653	0.742232	129634221-129635208;129634306-129635208	TRUE	http://genome.ucsc.edu/cgi-bin/hgTracks?db=GRCh38&position=chr9%3A129636135-129634054	CT+ vs. CT-
ENSG00000102898.12:t:67865102-67865229	NUTF2	ENSG00000102898	chr16	+	exon skipping	0.197774	-0.191673	0.987568	0.983296	67846985-67865102;67847456-67865102	TRUE	http://genome.ucsc.edu/cgi-bin/hgTracks?db=GRCh38&position=chr16%3A67865229-67846923	KO- vs. CT-
ENSG00000135506.16:t:57720406-57720518	OS9	ENSG00000135506	chr12	+	exon skipping	0.155761	-0.155761	0.907203	0.907203	57719182-57720406;57720263-57720406	TRUE	http://genome.ucsc.edu/cgi-bin/hgTracks?db=GRCh38&position=chr12%3A57720518-57718993	KO- vs. CT-
ENSG00000117385.16:s:42755165-42755217	P3H1	ENSG00000117385	chr1	-	intron retention	0.138593	-0.138593	0.975681	0.975681	42754990-42755165;42754991-42755164	TRUE	http://genome.ucsc.edu/cgi-bin/hgTracks?db=GRCh38&position=chr1%3A42755217-42754980	KO- vs. CT-
ENSG00000117385.16:s:42747253-42747576	P3H1	ENSG00000117385	chr1	-	alternative 5' splice site	0.1478	-0.0687311	0.9244	0.579566	42746852-42747253;42746852-42747272	TRUE	http://genome.ucsc.edu/cgi-bin/hgTracks?db=GRCh38&position=chr1%3A42747576-42746335	KO- vs. CT-
ENSG00000185630.19:s:164811990-164812149	PBX1	ENSG00000185630	chr1	+	exon skipping	0.194511	-0.194511	0.917941	0.917942	164812149-164821537;164812149-164820072	TRUE	http://genome.ucsc.edu/cgi-bin/hgTracks?db=GRCh38&position=chr1%3A164821626-164811990	KO- vs. CT-
ENSG00000197111.16:s:53467221-53467666	PCBP2	ENSG00000197111	chr12	+	exon skipping	0.150019	-0.127467	0.965815	0.911252	53467293-53467805;53467293-53468777	TRUE	http://genome.ucsc.edu/cgi-bin/hgTracks?db=GRCh38&position=chr12%3A53468832-53467221	KO- vs. CT-
ENSG00000196923.14:s:177491759-177491995	PDLIM7	ENSG00000196923	chr5	-	exon skipping	0.1309	-0.1309	0.904375	0.904375	177491146-177491807;177491420-177491807	TRUE	http://genome.ucsc.edu/cgi-bin/hgTracks?db=GRCh38&position=chr5%3A177491995-177491010	KO- vs. CT-
ENSG00000196923.14:s:177490870-177490906	PDLIM7	ENSG00000196923	chr5	-	exon skipping	0.152106	-0.122459	0.960605	0.884343	177489832-177490870;177490593-177490870	TRUE	http://genome.ucsc.edu/cgi-bin/hgTracks?db=GRCh38&position=chr5%3A177490906-177489393	KO- vs. CT-
ENSG00000124155.18:t:45419143-45419395	PIGT	ENSG00000124155	chr20	+	exon skipping	0.190527	-0.115562	0.905386	0.784987	45418979-45419295;45416343-45419295	TRUE	http://genome.ucsc.edu/cgi-bin/hgTracks?db=GRCh38&position=chr20%3A45419395-45416084	CT+ vs. CT-
ENSG00000124181.14:s:41173923-41174011	PLCG1	ENSG00000124181	chr20	+	alternative 3' splice site	0.159399	-0.16139	0.926148	0.931006	41174011-41174124;41174011-41174127	TRUE	http://genome.ucsc.edu/cgi-bin/hgTracks?db=GRCh38&position=chr20%3A41182989-41173923	CT+ vs. CT-
ENSG00000023902.14:t:150150607-150151058	PLEKHO1	ENSG00000023902	chr1	+	exon skipping	0.184308	-0.184308	0.904974	0.904974	150150287-150150912;150149786-150150912	TRUE	http://genome.ucsc.edu/cgi-bin/hgTracks?db=GRCh38&position=chr1%3A150151058-150149183	CT+ vs. CT-
ENSG00000171453.20:s:43519706-43519905	POLR1C	ENSG00000171453	chr6	+	intron retention	0.16434	-0.146959	0.912874	0.899937	43519838-43520066;43519906-43520065	TRUE	http://genome.ucsc.edu/cgi-bin/hgTracks?db=GRCh38&position=chr6%3A43520427-43519706	KO- vs. CT-
ENSG00000196262.15:t:44799247-44799277	PPIA	ENSG00000196262	chr7	+	exon skipping	0.21821	-0.144569	0.970261	0.909148	44796793-44799247;44798904-44799247	TRUE	http://genome.ucsc.edu/cgi-bin/hgTracks?db=GRCh38&position=chr7%3A44799277-44796680	KO- vs. CT-
ENSG00000160813.7:t:100435282-100435533	PPP1R35	ENSG00000160813	chr7	-	exon skipping	0.12949	-0.214951	0.88994	0.988211	100435533-100435848;100435533-100435631	TRUE	http://genome.ucsc.edu/cgi-bin/hgTracks?db=GRCh38&position=chr7%3A100436136-100435282	KO- vs. CT-
ENSG00000117450.15:t:45518938-45519054	PRDX1	ENSG00000117450	chr1	-	alternative 5' splice site	0.224233	-0.219688	0.998403	0.999451	45519054-45521829;45519054-45521609	TRUE	http://genome.ucsc.edu/cgi-bin/hgTracks?db=GRCh38&position=chr1%3A45542732-45518938	KO- vs. CT-
ENSG00000138073.14:t:27132010-27132082	PREB	ENSG00000138073	chr2	-	exon skipping	0.184301	-0.184473	0.9921	0.970303	27132082-27132603;27132082-27132230	TRUE	http://genome.ucsc.edu/cgi-bin/hgTracks?db=GRCh38&position=chr2%3A27132727-27132010	KO- vs. CT-
ENSG00000160310.18:t:46664295-46665124	PRMT2	ENSG00000160310	chr21	+	exon skipping	0.162971	-0.16255	0.901201	0.899182	46649739-46664295;46663554-46664295	TRUE	http://genome.ucsc.edu/cgi-bin/hgTracks?db=GRCh38&position=chr21%3A46665124-46649513	KO- vs. CT-
ENSG00000160310.18:t:46636896-46636990	PRMT2	ENSG00000160310	chr21	+	exon skipping	0.227816	-0.227816	0.946825	0.946825	46635763-46636896;46636547-46636896	TRUE	http://genome.ucsc.edu/cgi-bin/hgTracks?db=GRCh38&position=chr21%3A46636990-46635595	KO- vs. CT-
ENSG00000160310.18:t:46636896-46636990	PRMT2	ENSG00000160310	chr21	+	exon skipping	0.191146	-0.191146	0.925702	0.925702	46635763-46636896;46636547-46636896	TRUE	http://genome.ucsc.edu/cgi-bin/hgTracks?db=GRCh38&position=chr21%3A46636990-46635595	CT+ vs. CT-
ENSG00000160310.18:t:46664295-46665124	PRMT2	ENSG00000160310	chr21	+	exon skipping	0.223197	-0.259111	0.981924	0.995452	46649739-46664295;46663554-46664295	TRUE	http://genome.ucsc.edu/cgi-bin/hgTracks?db=GRCh38&position=chr21%3A46665124-46649513	CT+ vs. CT-
ENSG00000100462.16:s:22920810-22921056	PRMT5	ENSG00000100462	chr14	-	intron retention	0.145096	-0.0949231	0.904124	0.711072	22920731-22920988;22920732-22920809	TRUE	http://genome.ucsc.edu/cgi-bin/hgTracks?db=GRCh38&position=chr14%3A22921056-22920525	CT+ vs. CT-
ENSG00000117523.16:t:171591587-171593511	PRRC2C	ENSG00000117523	chr1	+	exon skipping	0.185269	-0.136772	0.956512	0.863022	171588505-171591587;171591204-171591587	TRUE	http://genome.ucsc.edu/cgi-bin/hgTracks?db=GRCh38&position=chr1%3A171593511-171588379	KO- vs. CT-
ENSG00000117523.16:s:171588379-171588505	PRRC2C	ENSG00000117523	chr1	+	exon skipping	0.185825	-0.176208	0.945733	0.933758	171588505-171591587;171588505-171591152	TRUE	http://genome.ucsc.edu/cgi-bin/hgTracks?db=GRCh38&position=chr1%3A171593511-171588379	KO- vs. CT-
ENSG00000117523.16:s:171588379-171588505	PRRC2C	ENSG00000117523	chr1	+	exon skipping	0.238021	-0.221877	0.967382	0.957612	171588505-171591587;171588505-171591152	TRUE	http://genome.ucsc.edu/cgi-bin/hgTracks?db=GRCh38&position=chr1%3A171593511-171588379	CT+ vs. CT-
ENSG00000117523.16:t:171591587-171593511	PRRC2C	ENSG00000117523	chr1	+	exon skipping	0.257817	-0.233255	0.991032	0.982301	171588505-171591587;171591204-171591587	TRUE	http://genome.ucsc.edu/cgi-bin/hgTracks?db=GRCh38&position=chr1%3A171593511-171588379	CT+ vs. CT-
ENSG00000197746.14:s:71825837-71825893	PSAP	ENSG00000197746	chr10	-	exon skipping	0.129962	-0.13021	0.999999	0.999999	71823896-71825837;71822007-71825837	TRUE	http://genome.ucsc.edu/cgi-bin/hgTracks?db=GRCh38&position=chr10%3A71825893-71821876	KO- vs. CT-
ENSG00000197746.14:t:71821876-71822205	PSAP	ENSG00000197746	chr10	-	exon skipping	0.183759	-0.183921	1	1	71822007-71823888;71822007-71825837	TRUE	http://genome.ucsc.edu/cgi-bin/hgTracks?db=GRCh38&position=chr10%3A71825893-71821876	KO- vs. CT-
ENSG00000197746.14:s:71825837-71825893	PSAP	ENSG00000197746	chr10	-	exon skipping	0.152248	-0.15241	0.999966	0.999961	71823896-71825837;71822007-71825837	TRUE	http://genome.ucsc.edu/cgi-bin/hgTracks?db=GRCh38&position=chr10%3A71825893-71821876	KO+ vs. CT+
ENSG00000197746.14:t:71821876-71822205	PSAP	ENSG00000197746	chr10	-	exon skipping	0.181646	-0.181805	0.999999	0.999999	71822007-71823888;71822007-71825837	TRUE	http://genome.ucsc.edu/cgi-bin/hgTracks?db=GRCh38&position=chr10%3A71825893-71821876	KO+ vs. CT+
ENSG00000106853.20:s:111570091-111570209	PTGR1	ENSG00000106853	chr9	-	exon skipping	0.163533	-0.165104	0.904374	0.911922	111563231-111570091;111564262-111570091	TRUE	http://genome.ucsc.edu/cgi-bin/hgTracks?db=GRCh38&position=chr9%3A111570209-111549722	KO- vs. CT-
ENSG00000187514.17:s:231711131-231711419	PTMA	ENSG00000187514	chr2	+	alternative 3' splice site	0.303731	-0.286729	1	0.999999	231711419-231711890;231711419-231711887	TRUE	http://genome.ucsc.edu/cgi-bin/hgTracks?db=GRCh38&position=chr2%3A231711983-231711131	KO+ vs. CT+
ENSG00000110536.14:s:47565898-47565986	PTPMT1	ENSG00000110536	chr11	+	exon skipping	0.294607	-0.294607	0.999446	0.999446	47565986-47571471;47565986-47569700	TRUE	http://genome.ucsc.edu/cgi-bin/hgTracks?db=GRCh38&position=chr11%3A47573461-47565898	KO- vs. CT-
ENSG00000110536.14:t:47571471-47573461	PTPMT1	ENSG00000110536	chr11	+	exon skipping	0.302582	-0.302582	0.98953	0.98953	47565986-47571471;47569891-47571471	TRUE	http://genome.ucsc.edu/cgi-bin/hgTracks?db=GRCh38&position=chr11%3A47573461-47565898	KO- vs. CT-
ENSG00000110536.14:s:47565898-47565986	PTPMT1	ENSG00000110536	chr11	+	exon skipping	0.267889	-0.267889	0.988887	0.988887	47565986-47571471;47565986-47569700	TRUE	http://genome.ucsc.edu/cgi-bin/hgTracks?db=GRCh38&position=chr11%3A47573461-47565898	CT+ vs. CT-
ENSG00000110536.14:t:47571471-47573461	PTPMT1	ENSG00000110536	chr11	+	exon skipping	0.348873	-0.348873	0.997029	0.997029	47565986-47571471;47569891-47571471	TRUE	http://genome.ucsc.edu/cgi-bin/hgTracks?db=GRCh38&position=chr11%3A47573461-47565898	CT+ vs. CT-
ENSG00000089159.17:t:120215103-120215417	PXN	ENSG00000089159	chr12	-	exon skipping	0.104182	-0.151792	0.81811	0.942963	120215273-120215560;120215273-120221623	TRUE	http://genome.ucsc.edu/cgi-bin/hgTracks?db=GRCh38&position=chr12%3A120221758-120215103	KO- vs. CT-
ENSG00000089159.17:s:120221623-120221758	PXN	ENSG00000089159	chr12	-	exon skipping	0.142493	-0.218218	0.964256	0.994547	120216581-120221623;120215273-120221623	TRUE	http://genome.ucsc.edu/cgi-bin/hgTracks?db=GRCh38&position=chr12%3A120221758-120215103	KO- vs. CT-
ENSG00000089159.17:t:120215103-120215417	PXN	ENSG00000089159	chr12	-	exon skipping	0.134665	-0.193057	0.889231	0.976521	120215273-120215560;120215273-120221623	TRUE	http://genome.ucsc.edu/cgi-bin/hgTracks?db=GRCh38&position=chr12%3A120221758-120215103	CT+ vs. CT-
ENSG00000175582.20:s:73720846-73720899	RAB6A	ENSG00000175582	chr11	-	exon skipping	0.267389	-0.267318	0.989575	0.991259	73718890-73720846;73718718-73720846	TRUE	http://genome.ucsc.edu/cgi-bin/hgTracks?db=GRCh38&position=chr11%3A73720899-73679654	KO- vs. CT-
ENSG00000106538.10:t:150338317-150338439	RARRES2	ENSG00000106538	chr7	-	exon skipping	0.118198	-0.118198	0.945182	0.945182	150338439-150338986;150338439-150338615	TRUE	http://genome.ucsc.edu/cgi-bin/hgTracks?db=GRCh38&position=chr7%3A150339081-150338317	KO- vs. CT-
ENSG00000162521.19:t:32680526-32686211	RBBP4	ENSG00000162521	chr1	+	intron retention	0.122804	-0.159274	0.846953	0.928362	32672901-32680526;32680205-32680525	TRUE	http://genome.ucsc.edu/cgi-bin/hgTracks?db=GRCh38&position=chr1%3A32686211-32672791	KO- vs. CT-
ENSG00000125826.21:s:409830-410025	RBCK1	ENSG00000125826	chr20	+	exon skipping	0.242272	-0.242327	0.948093	0.948275	410025-417526;410025-410412	TRUE	http://genome.ucsc.edu/cgi-bin/hgTracks?db=GRCh38&position=chr20%3A417619-409830	KO- vs. CT-
ENSG00000100461.18:s:22906015-22906368	RBM23	ENSG00000100461	chr14	-	exon skipping	0.202929	-0.202929	0.929266	0.929266	22905659-22906195;22905453-22906195	TRUE	http://genome.ucsc.edu/cgi-bin/hgTracks?db=GRCh38&position=chr14%3A22906368-22905334	KO- vs. CT-
ENSG00000102317.18:t:48576314-48576419	RBM3	ENSG00000102317	chrX	+	intron retention	0.134605	-0.0650948	0.915901	0.595424	48575667-48576314;48576084-48576313	TRUE	http://genome.ucsc.edu/cgi-bin/hgTracks?db=GRCh38&position=chrX%3A48576419-48574952	KO- vs. CT-
ENSG00000157110.16:s:30544494-30544624	RBPMS	ENSG00000157110	chr8	+	exon skipping	0.204023	-0.212582	0.987955	0.997493	30544624-30547292;30544624-30558887	TRUE	http://genome.ucsc.edu/cgi-bin/hgTracks?db=GRCh38&position=chr8%3A30558956-30544494	KO- vs. CT-
ENSG00000111445.14:t:118019072-118019136	RFC5	ENSG00000111445	chr12	+	exon skipping	0.152678	-0.0804027	0.935648	0.70309	118016892-118019072;118018053-118019072	TRUE	http://genome.ucsc.edu/cgi-bin/hgTracks?db=GRCh38&position=chr12%3A118019136-118013588	CT+ vs. CT-
ENSG00000064490.14:t:19197521-19197663	RFXANK	ENSG00000064490	chr19	+	exon skipping	0.25203	-0.25203	0.967362	0.967362	19197046-19197521;19197251-19197521	TRUE	http://genome.ucsc.edu/cgi-bin/hgTracks?db=GRCh38&position=chr19%3A19197663-19196963	CT+ vs. CT-
ENSG00000023191.17:t:502214-503570	RNH1	ENSG00000023191	chr11	-	exon skipping	0.223579	-0.18779	0.95526	0.911452	502249-507113;502249-504824	TRUE	http://genome.ucsc.edu/cgi-bin/hgTracks?db=GRCh38&position=chr11%3A507300-502214	CT+ vs. CT-
ENSG00000023191.17:t:502214-503570	RNH1	ENSG00000023191	chr11	-	exon skipping	0.0996867	-0.202844	0.697955	0.922367	502249-506609;502249-507113	TRUE	http://genome.ucsc.edu/cgi-bin/hgTracks?db=GRCh38&position=chr11%3A507300-502214	KO+ vs. CT+
ENSG00000129197.15:s:5422769-5423069	RPAIN	ENSG00000129197	chr17	+	exon skipping	0.195831	-0.108551	0.94243	0.679243	5422829-5426236;5422829-5425971	TRUE	http://genome.ucsc.edu/cgi-bin/hgTracks?db=GRCh38&position=chr17%3A5432877-5422769	CT+ vs. CT-
ENSG00000167526.14:s:89560677-89560839	RPL13	ENSG00000167526	chr16	+	intron retention	0.265406	-0.253959	0.992965	0.99493	89560712-89560940;89560840-89560903	TRUE	http://genome.ucsc.edu/cgi-bin/hgTracks?db=GRCh38&position=chr16%3A89561523-89560677	KO- vs. CT-
ENSG00000167526.14:s:89560677-89560839	RPL13	ENSG00000167526	chr16	+	intron retention	0.219116	-0.186084	0.935215	0.897362	89560712-89560940;89560840-89560903	TRUE	http://genome.ucsc.edu/cgi-bin/hgTracks?db=GRCh38&position=chr16%3A89561523-89560677	CT+ vs. CT-
ENSG00000174748.22:t:23917705-23918031	RPL15	ENSG00000174748	chr3	+	alternative 5' splice site	0.152523	-0.15513	0.908751	0.928581	23917239-23917850;23917295-23917850	TRUE	http://genome.ucsc.edu/cgi-bin/hgTracks?db=GRCh38&position=chr3%3A23918031-23916591	KO- vs. CT-
ENSG00000174748.22:s:23917132-23917295	RPL15	ENSG00000174748	chr3	+	alternative 5' splice site	0.158029	-0.153166	0.924672	0.919481	23917239-23917850;23917295-23917850	TRUE	http://genome.ucsc.edu/cgi-bin/hgTracks?db=GRCh38&position=chr3%3A23918031-23917132	KO- vs. CT-
ENSG00000265681.7:t:49491532-49491586	RPL17	ENSG00000265681	chr18	-	intron retention	0.199477	-0.134409	0.9927	0.953093	49491584-49492275;49491587-49491625	TRUE	http://genome.ucsc.edu/cgi-bin/hgTracks?db=GRCh38&position=chr18%3A49492523-49491532	KO- vs. CT-
ENSG00000229117.9:s:56116590-56116659	RPL41	ENSG00000229117	chr12	+	intron retention	0.247833	-0.247833	0.97426	0.97426	56116659-56116775;56116660-56116767	TRUE	http://genome.ucsc.edu/cgi-bin/hgTracks?db=GRCh38&position=chr12%3A56116930-56116590	KO- vs. CT-
ENSG00000161016.18:s:144792245-144792587	RPL8	ENSG00000161016	chr8	-	alternative 5' splice site	0.169922	-0.151695	0.943766	0.90204	144792140-144792366;144792140-144792245	TRUE	http://genome.ucsc.edu/cgi-bin/hgTracks?db=GRCh38&position=chr8%3A144792587-144791371	KO- vs. CT-
ENSG00000089157.16:s:120198854-120199000	RPLP0	ENSG00000089157	chr12	-	exon skipping	0.258695	-0.149087	0.999384	0.917819	120197462-120198854;120198631-120198854	TRUE	http://genome.ucsc.edu/cgi-bin/hgTracks?db=GRCh38&position=chr12%3A120199000-120197322	KO- vs. CT-
ENSG00000164587.13:t:150447585-150447735	RPS14	ENSG00000164587	chr5	-	exon skipping	0.151498	-0.123422	0.883299	0.905077	150447735-150449703;150447735-150449486	TRUE	http://genome.ucsc.edu/cgi-bin/hgTracks?db=GRCh38&position=chr5%3A150449739-150447585	KO- vs. CT-
ENSG00000105372.8:t:41860775-41860845	RPS19	ENSG00000105372	chr19	+	alternative 5' splice site	0.195255	-0.161421	0.977914	0.949696	41860289-41860775;41860445-41860775	TRUE	http://genome.ucsc.edu/cgi-bin/hgTracks?db=GRCh38&position=chr19%3A41860845-41860255	KO- vs. CT-
ENSG00000160753.16:s:155325864-155325910	RUSC1	ENSG00000160753	chr1	+	exon skipping	0.16292	-0.192187	0.869467	0.936057	155325910-155326580;155325910-155326898	TRUE	http://genome.ucsc.edu/cgi-bin/hgTracks?db=GRCh38&position=chr1%3A155327132-155325864	KO- vs. CT-
ENSG00000160753.16:t:155326898-155327132	RUSC1	ENSG00000160753	chr1	+	intron retention	0.164347	-0.164347	0.936403	0.936403	155326885-155326897;155325910-155326898	TRUE	http://genome.ucsc.edu/cgi-bin/hgTracks?db=GRCh38&position=chr1%3A155327132-155325864	KO- vs. CT-
ENSG00000161526.15:s:75668516-75668625	SAP30BP	ENSG00000161526	chr17	+	exon skipping	0.126149	-0.126149	0.914687	0.914687	75668625-75671816;75668625-75693440	TRUE	http://genome.ucsc.edu/cgi-bin/hgTracks?db=GRCh38&position=chr17%3A75693482-75668516	KO- vs. CT-
ENSG00000141504.12:t:7626707-7626793	SAT2	ENSG00000141504	chr17	-	exon skipping	0.143686	-0.114103	0.91156	0.758584	7626793-7627143;7626793-7626943	TRUE	http://genome.ucsc.edu/cgi-bin/hgTracks?db=GRCh38&position=chr17%3A7627479-7626707	KO- vs. CT-
ENSG00000141504.12:s:7627143-7627226	SAT2	ENSG00000141504	chr17	-	exon skipping	0.218344	-0.218344	0.991672	0.991672	7626793-7627143;7627044-7627143	TRUE	http://genome.ucsc.edu/cgi-bin/hgTracks?db=GRCh38&position=chr17%3A7627226-7626707	CT+ vs. CT-
ENSG00000141504.12:t:7626707-7626793	SAT2	ENSG00000141504	chr17	-	exon skipping	0.280113	-0.291439	0.998623	0.997178	7626793-7627143;7626793-7626943	TRUE	http://genome.ucsc.edu/cgi-bin/hgTracks?db=GRCh38&position=chr17%3A7627479-7626707	CT+ vs. CT-
ENSG00000183291.17:t:86862445-86863605	SELENOF	ENSG00000183291	chr1	-	exon skipping	0.205648	-0.207086	0.965525	0.966958	86863605-86880662;86863605-86868053	TRUE	http://genome.ucsc.edu/cgi-bin/hgTracks?db=GRCh38&position=chr1%3A86880689-86862445	KO- vs. CT-
ENSG00000119335.17:t:128691078-128691227	SET	ENSG00000119335	chr9	+	exon skipping	0.16303	-0.165518	0.907139	0.914671	128689655-128691170;128684007-128691170	TRUE	http://genome.ucsc.edu/cgi-bin/hgTracks?db=GRCh38&position=chr9%3A128691227-128683655	KO- vs. CT-
ENSG00000119335.17:t:128691078-128691227	SET	ENSG00000119335	chr9	+	exon skipping	0.251522	-0.250853	0.993904	0.994299	128689655-128691170;128684007-128691170	TRUE	http://genome.ucsc.edu/cgi-bin/hgTracks?db=GRCh38&position=chr9%3A128691227-128683655	CT+ vs. CT-
ENSG00000116560.11:t:35177989-35178136	SFPQ	ENSG00000116560	chr1	-	intron retention	0.221351	-0.24627	0.92854	0.974683	35178036-35187001;35178137-35178664	TRUE	http://genome.ucsc.edu/cgi-bin/hgTracks?db=GRCh38&position=chr1%3A35187122-35177989	CT+ vs. CT-
ENSG00000178188.14:t:28873447-28874212	SH2B1	ENSG00000178188	chr16	+	exon skipping	0.109431	-0.171585	0.80823	0.958748	28872705-28873447;28873269-28873447	TRUE	http://genome.ucsc.edu/cgi-bin/hgTracks?db=GRCh38&position=chr16%3A28874212-28872534	KO- vs. CT-
ENSG00000182199.11:s:57230701-57231000	SHMT2	ENSG00000182199	chr12	+	exon skipping	0.126765	-0.127106	0.948661	0.94927	57231000-57231713;57231000-57231481	TRUE	http://genome.ucsc.edu/cgi-bin/hgTracks?db=GRCh38&position=chr12%3A57231979-57230701	KO- vs. CT-
ENSG00000185187.13:s:406142-406370	SIGIRR	ENSG00000185187	chr11	-	intron retention	0.185702	-0.0991839	0.93769	0.839015	406059-406349;406060-406141	TRUE	http://genome.ucsc.edu/cgi-bin/hgTracks?db=GRCh38&position=chr11%3A406370-405716	KO- vs. CT-
ENSG00000165349.12:s:70930977-70931125	SLC7A3	ENSG00000165349	chrX	-	alternative 3' splice site	0.176067	-0.176067	0.914278	0.914278	70929998-70930977;70930022-70930977	TRUE	http://genome.ucsc.edu/cgi-bin/hgTracks?db=GRCh38&position=chrX%3A70931125-70929628	CT+ vs. CT-
ENSG00000099956.20:s:23791756-23791894	SMARCB1	ENSG00000099956	chr22	+	alternative 5' splice site	0.24694	-0.24694	0.999803	0.999803	23791894-23793559;23791867-23793559	TRUE	http://genome.ucsc.edu/cgi-bin/hgTracks?db=GRCh38&position=chr22%3A23793688-23791756	KO- vs. CT-
ENSG00000099956.20:s:23791756-23791894	SMARCB1	ENSG00000099956	chr22	+	alternative 5' splice site	0.170408	-0.170408	0.972261	0.972261	23791894-23793559;23791867-23793559	TRUE	http://genome.ucsc.edu/cgi-bin/hgTracks?db=GRCh38&position=chr22%3A23793688-23791756	CT+ vs. CT-
ENSG00000116698.21:s:183545966-183546337	SMG7	ENSG00000116698	chr1	+	exon skipping	0.191953	-0.191953	0.918931	0.918931	183546337-183549208;183546337-183547103	TRUE	http://genome.ucsc.edu/cgi-bin/hgTracks?db=GRCh38&position=chr1%3A183549288-183545966	KO- vs. CT-
ENSG00000116698.21:t:183548941-183549288	SMG7	ENSG00000116698	chr1	+	exon skipping	0.241462	-0.241462	0.96277	0.96277	183546337-183549208;183547252-183549208	TRUE	http://genome.ucsc.edu/cgi-bin/hgTracks?db=GRCh38&position=chr1%3A183549288-183545966	KO- vs. CT-
ENSG00000214046.9:t:16647007-16647261	SMIM7	ENSG00000214046	chr19	-	exon skipping	0.170502	-0.174327	0.917998	0.924287	16647261-16654035;16647261-16659395	TRUE	http://genome.ucsc.edu/cgi-bin/hgTracks?db=GRCh38&position=chr19%3A16659447-16647007	KO- vs. CT-
ENSG00000214046.9:s:16647007-16647261	SMIM7	ENSG00000214046	chr19	-	intron retention	0.280977	-0.169997	0.997258	0.955631	16646801-16647006;16646800-16647096	TRUE	http://genome.ucsc.edu/cgi-bin/hgTracks?db=GRCh38&position=chr19%3A16647261-16631309	CT+ vs. CT-
ENSG00000255717.7:s:62853552-62853590	SNHG1	ENSG00000255717	chr11	-	intron retention	0.137255	-0.137255	0.901652	0.901652	62853115-62853552;62853146-62853551	TRUE	http://genome.ucsc.edu/cgi-bin/hgTracks?db=GRCh38&position=chr11%3A62853590-62853071	KO- vs. CT-
ENSG00000175061.18:t:16440111-16440253	SNHG29	ENSG00000175061	chr17	+	exon skipping	0.116705	-0.0780689	0.932102	0.725973	16439414-16440185;16439703-16440185	TRUE	http://genome.ucsc.edu/cgi-bin/hgTracks?db=GRCh38&position=chr17%3A16440253-16439037	KO- vs. CT-
ENSG00000245910.8:t:66922271-66922392	SNHG6	ENSG00000245910	chr8	-	exon skipping	0.340643	-0.304121	1	1	66922392-66925437;66922392-66922614	TRUE	http://genome.ucsc.edu/cgi-bin/hgTracks?db=GRCh38&position=chr8%3A66925596-66922271	KO- vs. CT-
ENSG00000245910.8:t:66922271-66922392	SNHG6	ENSG00000245910	chr8	-	exon skipping	0.0938084	-0.127828	0.780995	0.905998	66922392-66925437;66922392-66922614	TRUE	http://genome.ucsc.edu/cgi-bin/hgTracks?db=GRCh38&position=chr8%3A66925596-66922271	CT+ vs. CT-
ENSG00000245910.8:s:66925437-66925596	SNHG6	ENSG00000245910	chr8	-	exon skipping	0.155514	-0.155514	0.947622	0.947623	66922392-66925437;66922725-66925437	TRUE	http://genome.ucsc.edu/cgi-bin/hgTracks?db=GRCh38&position=chr8%3A66925596-66922271	KO+ vs. CT+
ENSG00000072310.17:s:17817696-17818149	SREBF1	ENSG00000072310	chr17	-	exon skipping	0.128823	-0.129925	0.892118	0.906005	17817457-17817696;17817591-17817696	TRUE	http://genome.ucsc.edu/cgi-bin/hgTracks?db=GRCh38&position=chr17%3A17818149-17817256	CT+ vs. CT-
ENSG00000167978.17:t:2768997-2769284	SRRM2	ENSG00000167978	chr16	+	intron retention	0.103285	-0.0794282	0.902389	0.75195	2768261-2768997;2768940-2768996	TRUE	http://genome.ucsc.edu/cgi-bin/hgTracks?db=GRCh38&position=chr16%3A2769284-2767507	CT+ vs. CT-
ENSG00000167978.17:t:2757472-2757579	SRRM2	ENSG00000167978	chr16	+	exon skipping	0.139132	-0.12731	0.905612	0.845965	2752846-2757472;2756606-2757472	TRUE	http://genome.ucsc.edu/cgi-bin/hgTracks?db=GRCh38&position=chr16%3A2757579-2752626	CT+ vs. CT-
ENSG00000136450.13:s:58004588-58005134	SRSF1	ENSG00000136450	chr17	-	intron retention	0.205968	-0.189951	0.997808	0.99549	58004002-58004587;58004001-58004923	TRUE	http://genome.ucsc.edu/cgi-bin/hgTracks?db=GRCh38&position=chr17%3A58005134-58000919	CT+ vs. CT-
ENSG00000124193.16:t:43459771-43459895	SRSF6	ENSG00000124193	chr20	+	exon skipping	0.165665	-0.122221	0.961374	0.873773	43458509-43459771;43459420-43459771	TRUE	http://genome.ucsc.edu/cgi-bin/hgTracks?db=GRCh38&position=chr20%3A43459895-43458361	KO- vs. CT-
ENSG00000103168.17:s:84186901-84187070	TAF1C	ENSG00000103168	chr16	-	exon skipping	0.104233	-0.188206	0.832303	0.940942	84185583-84186901;84185060-84186901	TRUE	http://genome.ucsc.edu/cgi-bin/hgTracks?db=GRCh38&position=chr16%3A84187070-84183410	KO- vs. CT-
ENSG00000285053.1:s:235448349-235448440	TBCE	ENSG00000285053	chr1	+	intron retention	0.219285	-0.219285	0.977438	0.977438	235448440-235448670;235448441-235448669	TRUE	http://genome.ucsc.edu/cgi-bin/hgTracks?db=GRCh38&position=chr1%3A235448952-235448349	KO- vs. CT-
ENSG00000136270.14:t:45103031-45103443	TBRG4	ENSG00000136270	chr7	-	exon skipping	0.139812	-0.139812	0.902572	0.902573	45103443-45105441;45103443-45104099	TRUE	http://genome.ucsc.edu/cgi-bin/hgTracks?db=GRCh38&position=chr7%3A45107464-45103031	CT+ vs. CT-
ENSG00000137203.15:s:10410282-10410335	TFAP2A	ENSG00000137203	chr6	-	intron retention	0.269278	-0.269278	0.983475	0.983475	10410139-10410281;10410138-10410282	TRUE	http://genome.ucsc.edu/cgi-bin/hgTracks?db=GRCh38&position=chr6%3A10410335-10409086	CT+ vs. CT-
ENSG00000135457.10:s:51095989-51096040	TFCP2	ENSG00000135457	chr12	-	alternative 3' splice site	0.14825	-0.14825	0.9405	0.9405	51095278-51095989;51095275-51095989	TRUE	http://genome.ucsc.edu/cgi-bin/hgTracks?db=GRCh38&position=chr12%3A51096040-51093656	CT+ vs. CT-
ENSG00000198176.13:s:113636534-113636700	TFDP1	ENSG00000198176	chr13	+	exon skipping	0.163768	-0.143763	0.904346	0.850213	113636700-113640120;113636700-113637818	TRUE	http://genome.ucsc.edu/cgi-bin/hgTracks?db=GRCh38&position=chr13%3A113641473-113636534	CT+ vs. CT-
ENSG00000198176.13:s:113636534-113636700	TFDP1	ENSG00000198176	chr13	+	exon skipping	0.17838	-0.196334	0.915045	0.940644	113636700-113637818;113636700-113640120	TRUE	http://genome.ucsc.edu/cgi-bin/hgTracks?db=GRCh38&position=chr13%3A113641473-113636534	KO+ vs. CT+
ENSG00000159445.13:s:151894830-151895194	THEM4	ENSG00000159445	chr1	-	exon skipping	0.162773	-0.162773	0.938802	0.938802	151889373-151895008;151890214-151895008	TRUE	http://genome.ucsc.edu/cgi-bin/hgTracks?db=GRCh38&position=chr1%3A151895194-151889214	CT+ vs. CT-
ENSG00000159445.13:t:151889214-151889750	THEM4	ENSG00000159445	chr1	-	exon skipping	0.260289	-0.260289	0.991513	0.991513	151889373-151895008;151889373-151889983	TRUE	http://genome.ucsc.edu/cgi-bin/hgTracks?db=GRCh38&position=chr1%3A151895194-151889214	CT+ vs. CT-
ENSG00000151923.18:s:119577080-119577214	TIAL1	ENSG00000151923	chr10	-	intron retention	0.17023	-0.143571	0.966266	0.963874	119576750-119577080;119576906-119577079	TRUE	http://genome.ucsc.edu/cgi-bin/hgTracks?db=GRCh38&position=chr10%3A119577214-119576611	KO- vs. CT-
ENSG00000150779.12:s:112086640-112086798	TIMM8B	ENSG00000150779	chr11	-	exon skipping	0.235966	-0.235966	0.933776	0.933776	112085462-112086640;112086310-112086640	TRUE	http://genome.ucsc.edu/cgi-bin/hgTracks?db=GRCh38&position=chr11%3A112086798-112084800	KO- vs. CT-
ENSG00000150779.12:t:112084800-112085462	TIMM8B	ENSG00000150779	chr11	-	exon skipping	0.312937	-0.275961	0.954057	0.943903	112085462-112086640;112085462-112085978	TRUE	http://genome.ucsc.edu/cgi-bin/hgTracks?db=GRCh38&position=chr11%3A112086798-112084800	KO- vs. CT-
ENSG00000006118.15:t:60934338-60934617	TMEM132A	ENSG00000006118	chr11	+	intron retention	0.14458	-0.164505	0.892615	0.946867	60933744-60934488;60934206-60934337	TRUE	http://genome.ucsc.edu/cgi-bin/hgTracks?db=GRCh38&position=chr11%3A60934617-60933542	KO- vs. CT-
ENSG00000006118.15:t:60934338-60934617	TMEM132A	ENSG00000006118	chr11	+	intron retention	0.166935	-0.159884	0.94818	0.936311	60933744-60934488;60934206-60934337	TRUE	http://genome.ucsc.edu/cgi-bin/hgTracks?db=GRCh38&position=chr11%3A60934617-60933542	CT+ vs. CT-
ENSG00000105518.14:s:11346127-11346327	TMEM205	ENSG00000105518	chr19	-	alternative 3' splice site	0.163967	-0.181286	0.866855	0.918988	11345628-11346127;11345737-11346127	TRUE	http://genome.ucsc.edu/cgi-bin/hgTracks?db=GRCh38&position=chr19%3A11346327-11345238	KO- vs. CT-
ENSG00000105518.14:t:11345520-11345737	TMEM205	ENSG00000105518	chr19	-	alternative 3' splice site	0.17956	-0.153984	0.913092	0.85902	11345628-11346127;11345737-11346127	TRUE	http://genome.ucsc.edu/cgi-bin/hgTracks?db=GRCh38&position=chr19%3A11346518-11345520	KO- vs. CT-
ENSG00000213593.10:t:57738354-57738430	TMX2	ENSG00000213593	chr11	+	exon skipping	0.220194	-0.220193	0.939257	0.939257	57737668-57738354;57738026-57738354	TRUE	http://genome.ucsc.edu/cgi-bin/hgTracks?db=GRCh38&position=chr11%3A57738430-57737608	KO- vs. CT-
ENSG00000041982.16:s:115073603-115073866	TNC	ENSG00000041982	chr9	-	exon skipping	0.275013	-0.123786	0.996225	0.842555	115064919-115073603;115057425-115073603	TRUE	http://genome.ucsc.edu/cgi-bin/hgTracks?db=GRCh38&position=chr9%3A115073866-115042219	KO- vs. CT-
ENSG00000041982.16:t:115042219-115042341	TNC	ENSG00000041982	chr9	-	exon skipping	0.174456	-0.172658	0.9825	0.984425	115042341-115046410;115042341-115073603	TRUE	http://genome.ucsc.edu/cgi-bin/hgTracks?db=GRCh38&position=chr9%3A115073866-115042219	CT+ vs. CT-
ENSG00000041982.16:s:115073603-115073866	TNC	ENSG00000041982	chr9	-	exon skipping	0.378449	-0.20718	0.999969	0.997322	115064919-115073603;115042341-115073603	TRUE	http://genome.ucsc.edu/cgi-bin/hgTracks?db=GRCh38&position=chr9%3A115073866-115042219	CT+ vs. CT-
ENSG00000041982.16:s:115073603-115073866	TNC	ENSG00000041982	chr9	-	exon skipping	0.178864	-0.152539	0.993993	0.906948	115042341-115073603;115064919-115073603	TRUE	http://genome.ucsc.edu/cgi-bin/hgTracks?db=GRCh38&position=chr9%3A115073866-115042219	KO+ vs. CT+
ENSG00000041982.16:t:115042219-115042341	TNC	ENSG00000041982	chr9	-	exon skipping	0.206977	-0.208672	0.997933	0.997224	115042341-115073603;115042341-115046410	TRUE	http://genome.ucsc.edu/cgi-bin/hgTracks?db=GRCh38&position=chr9%3A115073866-115042219	KO+ vs. CT+
ENSG00000101150.18:s:63873668-63873816	TPD52L2	ENSG00000101150	chr20	+	exon skipping	0.157916	-0.159229	0.954063	0.958344	63873816-63875816;63873816-63882719	TRUE	http://genome.ucsc.edu/cgi-bin/hgTracks?db=GRCh38&position=chr20%3A63889238-63873668	KO- vs. CT-
ENSG00000101150.18:t:63882719-63882820	TPD52L2	ENSG00000101150	chr20	+	exon skipping	0.229566	-0.229566	0.999224	0.999224	63875875-63882719;63873816-63882719	TRUE	http://genome.ucsc.edu/cgi-bin/hgTracks?db=GRCh38&position=chr20%3A63882820-63873668	KO- vs. CT-
ENSG00000101150.18:s:63873668-63873816	TPD52L2	ENSG00000101150	chr20	+	exon skipping	0.176941	-0.177115	0.980827	0.98003	63873816-63875816;63873816-63882719	TRUE	http://genome.ucsc.edu/cgi-bin/hgTracks?db=GRCh38&position=chr20%3A63889238-63873668	KO+ vs. CT+
ENSG00000101150.18:t:63882719-63882820	TPD52L2	ENSG00000101150	chr20	+	exon skipping	0.209042	-0.209042	0.995204	0.995204	63875875-63882719;63873816-63882719	TRUE	http://genome.ucsc.edu/cgi-bin/hgTracks?db=GRCh38&position=chr20%3A63882820-63873668	KO+ vs. CT+
ENSG00000140416.23:t:63055729-63057118	TPM1	ENSG00000140416	chr15	+	exon skipping	0.055247	-0.119775	0.550028	0.984233	63043831-63056985;63048707-63056985	TRUE	http://genome.ucsc.edu/cgi-bin/hgTracks?db=GRCh38&position=chr15%3A63057118-63043469	KO- vs. CT-
ENSG00000140416.23:t:63062057-63062332	TPM1	ENSG00000140416	chr15	+	exon skipping	0.160611	-0.151817	0.936945	0.918644	63061788-63062215;63061273-63062215	TRUE	http://genome.ucsc.edu/cgi-bin/hgTracks?db=GRCh38&position=chr15%3A63062332-63061198	KO- vs. CT-
ENSG00000140416.23:t:63061713-63061788	TPM1	ENSG00000140416	chr15	+	exon skipping	0.165546	-0.121263	0.989525	0.926672	63060939-63061713;63061273-63061713	TRUE	http://genome.ucsc.edu/cgi-bin/hgTracks?db=GRCh38&position=chr15%3A63061788-63059563	KO- vs. CT-
ENSG00000140416.23:t:63055729-63057118	TPM1	ENSG00000140416	chr15	+	exon skipping	0.105305	-0.119454	0.906412	0.983639	63044152-63056985;63048707-63056985	TRUE	http://genome.ucsc.edu/cgi-bin/hgTracks?db=GRCh38&position=chr15%3A63057118-63043469	CT+ vs. CT-
ENSG00000140416.23:s:63042632-63042943	TPM1	ENSG00000140416	chr15	+	exon skipping	0.121612	-0.127242	0.937026	0.976035	63042943-63043706;63042943-63044027	TRUE	http://genome.ucsc.edu/cgi-bin/hgTracks?db=GRCh38&position=chr15%3A63047726-63042632	KO+ vs. CT+
ENSG00000198467.16:s:35685064-35685139	TPM2	ENSG00000198467	chr9	-	intron retention	0.184854	-0.184854	0.968922	0.968922	35684550-35685064;35684808-35685063	TRUE	http://genome.ucsc.edu/cgi-bin/hgTracks?db=GRCh38&position=chr9%3A35685139-35684488	KO- vs. CT-
ENSG00000198467.16:s:35685145-35685339	TPM2	ENSG00000198467	chr9	-	exon skipping	0.188757	-0.188757	0.960595	0.960595	35685139-35685269;35684807-35685269	TRUE	http://genome.ucsc.edu/cgi-bin/hgTracks?db=GRCh38&position=chr9%3A35685339-35684732	KO- vs. CT-
ENSG00000198467.16:t:35684488-35684550	TPM2	ENSG00000198467	chr9	-	exon skipping	0.328758	-0.328758	0.999278	0.999278	35684550-35685064;35684550-35684732	TRUE	http://genome.ucsc.edu/cgi-bin/hgTracks?db=GRCh38&position=chr9%3A35685139-35684488	KO- vs. CT-
ENSG00000198467.16:s:35685145-35685339	TPM2	ENSG00000198467	chr9	-	exon skipping	0.13926	-0.13926	0.929128	0.929128	35685139-35685269;35684807-35685269	TRUE	http://genome.ucsc.edu/cgi-bin/hgTracks?db=GRCh38&position=chr9%3A35685339-35684732	KO+ vs. CT+
ENSG00000198467.16:t:35684488-35684550	TPM2	ENSG00000198467	chr9	-	exon skipping	0.309321	-0.30932	1	1	35684550-35685064;35684550-35684732	TRUE	http://genome.ucsc.edu/cgi-bin/hgTracks?db=GRCh38&position=chr9%3A35685139-35684488	KO+ vs. CT+
ENSG00000167515.10:s:88858617-88858791	TRAPPC2L	ENSG00000167515	chr16	+	exon skipping	0.0991318	-0.138287	0.773223	0.951761	88858791-88859663;88858789-88859345	TRUE	http://genome.ucsc.edu/cgi-bin/hgTracks?db=GRCh38&position=chr16%3A88860186-88858617	KO- vs. CT-
ENSG00000100416.15:s:46346422-46346544	TRMU	ENSG00000100416	chr22	+	alternative 3' splice site	0.182311	-0.108544	0.915629	0.755256	46346544-46350291;46346544-46350346	TRUE	http://genome.ucsc.edu/cgi-bin/hgTracks?db=GRCh38&position=chr22%3A46350463-46346422	KO- vs. CT-
ENSG00000100416.15:t:46350291-46350463	TRMU	ENSG00000100416	chr22	+	alternative 3' splice site	0.182311	-0.108544	0.915629	0.755256	46346544-46350291;46346544-46350346	TRUE	http://genome.ucsc.edu/cgi-bin/hgTracks?db=GRCh38&position=chr22%3A46350463-46346422	KO- vs. CT-
ENSG00000157514.16:t:107715773-107715950	TSC22D3	ENSG00000157514	chrX	-	exon skipping	0.0847384	-0.158898	0.740643	0.963717	107715950-107716315;107715950-107716690	TRUE	http://genome.ucsc.edu/cgi-bin/hgTracks?db=GRCh38&position=chrX%3A107775525-107715773	KO- vs. CT-
ENSG00000157514.16:t:107715773-107715950	TSC22D3	ENSG00000157514	chrX	-	exon skipping	0.322014	-0.346753	1	1	107715950-107716315;107715950-107716690	TRUE	http://genome.ucsc.edu/cgi-bin/hgTracks?db=GRCh38&position=chrX%3A107775525-107715773	KO+ vs. CT+
ENSG00000166925.9:s:100478794-100479232	TSC22D4	ENSG00000166925	chr7	-	alternative 3' splice site	0.242307	-0.242307	0.987556	0.987556	100478307-100478794;100477459-100478794	TRUE	http://genome.ucsc.edu/cgi-bin/hgTracks?db=GRCh38&position=chr7%3A100479232-100477277	KO- vs. CT-
ENSG00000129696.13:s:33500328-33500490	TTI2	ENSG00000129696	chr8	-	intron retention	0.145065	-0.14659	0.941517	0.94643	33499277-33500328;33499278-33500327	TRUE	http://genome.ucsc.edu/cgi-bin/hgTracks?db=GRCh38&position=chr8%3A33500490-33473386	KO- vs. CT-
ENSG00000104723.21:t:15764203-15766649	TUSC3	ENSG00000104723	chr8	+	exon skipping	0.138039	-0.186953	0.852424	0.954257	15748465-15764203;15757855-15764203	TRUE	http://genome.ucsc.edu/cgi-bin/hgTracks?db=GRCh38&position=chr8%3A15766649-15743444	KO- vs. CT-
ENSG00000104723.21:s:15748375-15748846	TUSC3	ENSG00000104723	chr8	+	exon skipping	0.228084	-0.228084	0.981072	0.981072	15748465-15764203;15748465-15757791	TRUE	http://genome.ucsc.edu/cgi-bin/hgTracks?db=GRCh38&position=chr8%3A15766649-15748375	KO- vs. CT-
ENSG00000104723.21:s:15748375-15748846	TUSC3	ENSG00000104723	chr8	+	exon skipping	0.181893	-0.181893	0.942613	0.942613	15748465-15764203;15748465-15757791	TRUE	http://genome.ucsc.edu/cgi-bin/hgTracks?db=GRCh38&position=chr8%3A15766649-15748375	CT+ vs. CT-
ENSG00000130985.17:t:47198803-47198919	UBA1	ENSG00000130985	chrX	+	exon skipping	0.218407	-0.113343	0.969831	0.810585	47194024-47198803;47190950-47198803	TRUE	http://genome.ucsc.edu/cgi-bin/hgTracks?db=GRCh38&position=chrX%3A47198919-47190861	CT+ vs. CT-
ENSG00000221983.8:t:18573265-18573403	UBA52	ENSG00000221983	chr19	+	exon skipping	0.103893	-0.196966	0.746735	0.960001	18571909-18573293;18572607-18573293	TRUE	http://genome.ucsc.edu/cgi-bin/hgTracks?db=GRCh38&position=chr19%3A18573403-18571730	KO- vs. CT-
ENSG00000154277.13:t:41257374-41257737	UCHL1	ENSG00000154277	chr4	+	intron retention	0.138284	-0.137992	0.931005	0.930534	41257126-41257609;41257127-41257373	TRUE	http://genome.ucsc.edu/cgi-bin/hgTracks?db=GRCh38&position=chr4%3A41257737-41256908	KO- vs. CT-
ENSG00000060237.19:t:880721-880999	WNK1	ENSG00000060237	chr12	+	exon skipping	0.237995	-0.237995	0.987782	0.987782	880031-880721;878361-880721	TRUE	http://genome.ucsc.edu/cgi-bin/hgTracks?db=GRCh38&position=chr12%3A880999-877094	KO- vs. CT-
ENSG00000060138.13:t:10704023-10704438	YBX3	ENSG00000060138	chr12	-	exon skipping	0.134929	-0.134929	0.935897	0.935897	10704148-10713211;10704148-10709908	TRUE	http://genome.ucsc.edu/cgi-bin/hgTracks?db=GRCh38&position=chr12%3A10713333-10704023	KO+ vs. CT+
ENSG00000177410.13:t:49289045-49290860	ZFAS1	ENSG00000177410	chr20	+	exon skipping	0.0867473	-0.138393	0.70341	0.917611	49280964-49289045;49279208-49289045	TRUE	http://genome.ucsc.edu/cgi-bin/hgTracks?db=GRCh38&position=chr20%3A49290860-49279104	CT+ vs. CT-
ENSG00000177410.13:t:49289045-49290860	ZFAS1	ENSG00000177410	chr20	+	exon skipping	0.131355	-0.0905603	0.902287	0.670805	49279208-49289045;49280570-49289045	TRUE	http://genome.ucsc.edu/cgi-bin/hgTracks?db=GRCh38&position=chr20%3A49290860-49279104	KO+ vs. CT+
ENSG00000177410.13:s:49279104-49279655	ZFAS1	ENSG00000177410	chr20	+	exon skipping	0.161896	-0.165716	0.952718	0.960293	49279208-49289045;49279208-49280485	TRUE	http://genome.ucsc.edu/cgi-bin/hgTracks?db=GRCh38&position=chr20%3A49299600-49279104	KO+ vs. CT+
ENSG00000010244.19:s:32365330-32365591	ZNF207	ENSG00000010244	chr17	+	exon skipping	0.149523	-0.149523	0.903957	0.903957	32365487-32367772;32365487-32366665	TRUE	http://genome.ucsc.edu/cgi-bin/hgTracks?db=GRCh38&position=chr17%3A32368433-32365330	CT+ vs. CT-
ENSG00000010244.19:t:32367772-32368433	ZNF207	ENSG00000010244	chr17	+	exon skipping	0.276608	-0.276608	0.984774	0.984774	32365487-32367772;32366757-32367772	TRUE	http://genome.ucsc.edu/cgi-bin/hgTracks?db=GRCh38&position=chr17%3A32368433-32365330	CT+ vs. CT-
ENSG00000214941.8:t:15981040-15981144	ZSWIM7	ENSG00000214941	chr17	-	exon skipping	0.261789	-0.261789	0.975389	0.975389	15981144-15987266;15981144-15986800	TRUE	http://genome.ucsc.edu/cgi-bin/hgTracks?db=GRCh38&position=chr17%3A15987368-15981040	CT+ vs. CT-

## Sheet: ∆PSI order
lsv_id	gene_name	gene_id	seqid	strand	type	biggestdpsi	smallestdpsi	confhigh	conflow	junctions	significant	ucsc_lsv_link	GROUP
ENSG00000175832.13:s:43546185-43546340	ETV4	ENSG00000175832	chr17	-	exon skipping	0.45124	-0.45124	0.999121	0.999121	43545367-43546185;43545668-43546185	TRUE	http://genome.ucsc.edu/cgi-bin/hgTracks?db=GRCh38&position=chr17%3A43546340-43545274	KO- vs. CT-
ENSG00000108848.16:t:50752200-50756219	LUC7L3	ENSG00000108848	chr17	+	intron retention	0.444775	-0.268369	0.997929	0.940912	50750694-50752200;50751618-50752199	TRUE	http://genome.ucsc.edu/cgi-bin/hgTracks?db=GRCh38&position=chr17%3A50756219-50750501	CT+ vs. CT-
ENSG00000088305.18:s:32792626-32792770	DNMT3B	ENSG00000088305	chr20	+	exon skipping	0.415565	-0.415565	0.999972	0.999972	32792770-32793536;32792770-32795409	TRUE	http://genome.ucsc.edu/cgi-bin/hgTracks?db=GRCh38&position=chr20%3A32795534-32792626	KO+ vs. CT+
ENSG00000142453.12:t:10921615-10923075	CARM1	ENSG00000142453	chr19	+	exon skipping	0.412483	-0.412483	1	1	10921127-10921615;10921443-10921615	TRUE	http://genome.ucsc.edu/cgi-bin/hgTracks?db=GRCh38&position=chr19%3A10923075-10921050	KO- vs. CT-
ENSG00000088305.18:t:32795409-32795534	DNMT3B	ENSG00000088305	chr20	+	exon skipping	0.412383	-0.412383	0.999978	0.999978	32793595-32795409;32792770-32795409	TRUE	http://genome.ucsc.edu/cgi-bin/hgTracks?db=GRCh38&position=chr20%3A32795534-32792626	KO+ vs. CT+
ENSG00000182287.15:s:15845379-15845516	AP1S2	ENSG00000182287	chrX	-	exon skipping	0.411729	-0.175601	0.999999	0.967868	15827372-15845379;15833007-15845379	TRUE	http://genome.ucsc.edu/cgi-bin/hgTracks?db=GRCh38&position=chrX%3A15845516-15825806	KO- vs. CT-
ENSG00000171603.18:t:9735885-9736042	CLSTN1	ENSG00000171603	chr1	-	exon skipping	0.400827	-0.400827	0.998426	0.998426	9736042-9737498;9736042-9741094	TRUE	http://genome.ucsc.edu/cgi-bin/hgTracks?db=GRCh38&position=chr1%3A9741256-9735885	CT+ vs. CT-
ENSG00000129691.16:t:38106378-38106444	ASH2L	ENSG00000129691	chr8	+	exon skipping	0.38573	-0.38573	0.999751	0.999751	38105738-38106378;38106139-38106378	TRUE	http://genome.ucsc.edu/cgi-bin/hgTracks?db=GRCh38&position=chr8%3A38106444-38105493	CT+ vs. CT-
ENSG00000041982.16:s:115073603-115073866	TNC	ENSG00000041982	chr9	-	exon skipping	0.378449	-0.20718	0.999969	0.997322	115064919-115073603;115042341-115073603	TRUE	http://genome.ucsc.edu/cgi-bin/hgTracks?db=GRCh38&position=chr9%3A115073866-115042219	CT+ vs. CT-
ENSG00000272888.7:t:92884371-92885584	CHASERR	ENSG00000272888	chr15	+	exon skipping	0.374185	-0.376422	0.999315	0.999405	92883186-92885515;92883778-92885515	TRUE	http://genome.ucsc.edu/cgi-bin/hgTracks?db=GRCh38&position=chr15%3A92885584-92819540	KO- vs. CT-
ENSG00000108848.16:s:50750501-50750694	LUC7L3	ENSG00000108848	chr17	+	exon skipping	0.37265	-0.379008	0.994875	0.996513	50750694-50752200;50750641-50750747	TRUE	http://genome.ucsc.edu/cgi-bin/hgTracks?db=GRCh38&position=chr17%3A50756219-50750501	CT+ vs. CT-
ENSG00000088305.18:s:32792626-32792770	DNMT3B	ENSG00000088305	chr20	+	exon skipping	0.372106	-0.372106	0.999983	0.999983	32792770-32795409;32792770-32793536	TRUE	http://genome.ucsc.edu/cgi-bin/hgTracks?db=GRCh38&position=chr20%3A32795534-32792626	CT+ vs. CT-
ENSG00000101224.18:t:3800971-3801093	CDC25B	ENSG00000101224	chr20	+	exon skipping	0.371493	-0.371493	0.999999	0.999999	3800498-3800971;3800865-3800971	TRUE	http://genome.ucsc.edu/cgi-bin/hgTracks?db=GRCh38&position=chr20%3A3801093-3800462	KO- vs. CT-
ENSG00000088305.18:t:32795409-32795534	DNMT3B	ENSG00000088305	chr20	+	exon skipping	0.362373	-0.362373	0.999984	0.999984	32792770-32795409;32793595-32795409	TRUE	http://genome.ucsc.edu/cgi-bin/hgTracks?db=GRCh38&position=chr20%3A32795534-32792626	CT+ vs. CT-
ENSG00000110536.14:t:47571471-47573461	PTPMT1	ENSG00000110536	chr11	+	exon skipping	0.348873	-0.348873	0.997029	0.997029	47565986-47571471;47569891-47571471	TRUE	http://genome.ucsc.edu/cgi-bin/hgTracks?db=GRCh38&position=chr11%3A47573461-47565898	CT+ vs. CT-
ENSG00000163832.16:t:47511148-47511226	ELP6	ENSG00000163832	chr3	-	exon skipping	0.348423	-0.224167	0.999827	0.994092	47511226-47513537;47511226-47512992	TRUE	http://genome.ucsc.edu/cgi-bin/hgTracks?db=GRCh38&position=chr3%3A47513712-47511148	KO- vs. CT-
ENSG00000115317.12:t:74532820-74533332	HTRA2	ENSG00000115317	chr2	+	exon skipping	0.34805	-0.348049	0.991494	0.991494	74531925-74532820;74532714-74532820	TRUE	http://genome.ucsc.edu/cgi-bin/hgTracks?db=GRCh38&position=chr2%3A74533332-74531856	CT+ vs. CT-
ENSG00000245910.8:t:66922271-66922392	SNHG6	ENSG00000245910	chr8	-	exon skipping	0.340643	-0.304121	1	1	66922392-66925437;66922392-66922614	TRUE	http://genome.ucsc.edu/cgi-bin/hgTracks?db=GRCh38&position=chr8%3A66925596-66922271	KO- vs. CT-
ENSG00000198467.16:t:35684488-35684550	TPM2	ENSG00000198467	chr9	-	exon skipping	0.328758	-0.328758	0.999278	0.999278	35684550-35685064;35684550-35684732	TRUE	http://genome.ucsc.edu/cgi-bin/hgTracks?db=GRCh38&position=chr9%3A35685139-35684488	KO- vs. CT-
ENSG00000157514.16:t:107715773-107715950	TSC22D3	ENSG00000157514	chrX	-	exon skipping	0.322014	-0.346753	1	1	107715950-107716315;107715950-107716690	TRUE	http://genome.ucsc.edu/cgi-bin/hgTracks?db=GRCh38&position=chrX%3A107775525-107715773	KO+ vs. CT+
ENSG00000171603.18:s:9741094-9741256	CLSTN1	ENSG00000171603	chr1	-	exon skipping	0.320494	-0.320494	0.998994	0.998994	9737554-9741094;9736042-9741094	TRUE	http://genome.ucsc.edu/cgi-bin/hgTracks?db=GRCh38&position=chr1%3A9741256-9735885	CT+ vs. CT-
ENSG00000059691.12:t:151679813-151679891	GATB	ENSG00000059691	chr4	-	exon skipping	0.31587	-0.31587	0.996385	0.996385	151679891-151686908;151679891-151688630	TRUE	http://genome.ucsc.edu/cgi-bin/hgTracks?db=GRCh38&position=chr4%3A151688763-151679813	KO+ vs. CT+
ENSG00000249532.5:t:112646476-112646968	MIR302CHG	ENSG00000249532	chr4	-	intron retention	0.314323	-0.314904	0.999995	0.999998	112646968-112647415;112646969-112647414	TRUE	http://genome.ucsc.edu/cgi-bin/hgTracks?db=GRCh38&position=chr4%3A112648703-112646476	KO- vs. CT-
ENSG00000150779.12:t:112084800-112085462	TIMM8B	ENSG00000150779	chr11	-	exon skipping	0.312937	-0.275961	0.954057	0.943903	112085462-112086640;112085462-112085978	TRUE	http://genome.ucsc.edu/cgi-bin/hgTracks?db=GRCh38&position=chr11%3A112086798-112084800	KO- vs. CT-
ENSG00000188157.15:s:1050726-1050837	AGRN	ENSG00000188157	chr1	+	exon skipping	0.310069	-0.310069	0.998883	0.998884	1050837-1051253;1050837-1051032	TRUE	http://genome.ucsc.edu/cgi-bin/hgTracks?db=GRCh38&position=chr1%3A1051369-1050726	KO- vs. CT-
ENSG00000198467.16:t:35684488-35684550	TPM2	ENSG00000198467	chr9	-	exon skipping	0.309321	-0.30932	1	1	35684550-35685064;35684550-35684732	TRUE	http://genome.ucsc.edu/cgi-bin/hgTracks?db=GRCh38&position=chr9%3A35685139-35684488	KO+ vs. CT+
ENSG00000101199.13:s:63285486-63285713	ARFGAP1	ENSG00000101199	chr20	+	intron retention	0.306399	-0.223776	0.999979	0.997164	63285713-63286366;63285714-63285789	TRUE	http://genome.ucsc.edu/cgi-bin/hgTracks?db=GRCh38&position=chr20%3A63286442-63285486	KO- vs. CT-
ENSG00000187514.17:s:231711131-231711419	PTMA	ENSG00000187514	chr2	+	alternative 3' splice site	0.303731	-0.286729	1	0.999999	231711419-231711890;231711419-231711887	TRUE	http://genome.ucsc.edu/cgi-bin/hgTracks?db=GRCh38&position=chr2%3A231711983-231711131	KO+ vs. CT+
ENSG00000110536.14:t:47571471-47573461	PTPMT1	ENSG00000110536	chr11	+	exon skipping	0.302582	-0.302582	0.98953	0.98953	47565986-47571471;47569891-47571471	TRUE	http://genome.ucsc.edu/cgi-bin/hgTracks?db=GRCh38&position=chr11%3A47573461-47565898	KO- vs. CT-
ENSG00000122786.20:t:134928754-134928900	CALD1	ENSG00000122786	chr7	+	exon skipping	0.302048	-0.30138	0.998522	0.998536	134867804-134928754;134891673-134928754	TRUE	http://genome.ucsc.edu/cgi-bin/hgTracks?db=GRCh38&position=chr7%3A134928900-134867693	KO- vs. CT-
ENSG00000141551.14:t:82242667-82244831	CSNK1D	ENSG00000141551	chr17	-	exon skipping	0.299838	-0.298618	0.978356	0.977923	82244831-82245976;82244831-82248875	TRUE	http://genome.ucsc.edu/cgi-bin/hgTracks?db=GRCh38&position=chr17%3A82249164-82242667	KO- vs. CT-
ENSG00000099622.14:t:1270928-1271029	CIRBP	ENSG00000099622	chr19	+	intron retention	0.295361	-0.251126	0.957114	0.959867	1269410-1270928;1270883-1270927	TRUE	http://genome.ucsc.edu/cgi-bin/hgTracks?db=GRCh38&position=chr19%3A1271029-1259384	KO- vs. CT-
ENSG00000110536.14:s:47565898-47565986	PTPMT1	ENSG00000110536	chr11	+	exon skipping	0.294607	-0.294607	0.999446	0.999446	47565986-47571471;47565986-47569700	TRUE	http://genome.ucsc.edu/cgi-bin/hgTracks?db=GRCh38&position=chr11%3A47573461-47565898	KO- vs. CT-
ENSG00000174720.16:s:112646791-112646955	LARP7	ENSG00000174720	chr4	+	intron retention	0.29402	-0.30093	0.955959	0.961615	112646956-112647033;112646955-112647034	TRUE	http://genome.ucsc.edu/cgi-bin/hgTracks?db=GRCh38&position=chr4%3A112647127-112646791	KO- vs. CT-
ENSG00000001497.18:t:65524056-65524262	LAS1L	ENSG00000001497	chrX	-	exon skipping	0.286894	-0.240501	0.999459	0.993861	65524262-65524965;65524262-65524564	TRUE	http://genome.ucsc.edu/cgi-bin/hgTracks?db=GRCh38&position=chrX%3A65525050-65524056	KO- vs. CT-
ENSG00000142453.12:s:10921050-10921127	CARM1	ENSG00000142453	chr19	+	exon skipping	0.285201	-0.285201	0.999989	0.999989	10921127-10921615;10921127-10921375	TRUE	http://genome.ucsc.edu/cgi-bin/hgTracks?db=GRCh38&position=chr19%3A10923075-10921050	KO- vs. CT-
ENSG00000142453.12:t:10921615-10923075	CARM1	ENSG00000142453	chr19	+	exon skipping	0.284957	-0.284957	0.999806	0.999806	10921127-10921615;10921443-10921615	TRUE	http://genome.ucsc.edu/cgi-bin/hgTracks?db=GRCh38&position=chr19%3A10923075-10921050	CT+ vs. CT-
ENSG00000175832.13:t:43545274-43545402	ETV4	ENSG00000175832	chr17	-	exon skipping	0.284681	-0.286409	0.980012	0.980409	43545367-43546185;43545367-43545558	TRUE	http://genome.ucsc.edu/cgi-bin/hgTracks?db=GRCh38&position=chr17%3A43546340-43545274	KO- vs. CT-
ENSG00000214046.9:s:16647007-16647261	SMIM7	ENSG00000214046	chr19	-	intron retention	0.280977	-0.169997	0.997258	0.955631	16646801-16647006;16646800-16647096	TRUE	http://genome.ucsc.edu/cgi-bin/hgTracks?db=GRCh38&position=chr19%3A16647261-16631309	CT+ vs. CT-
ENSG00000141504.12:t:7626707-7626793	SAT2	ENSG00000141504	chr17	-	exon skipping	0.280113	-0.291439	0.998623	0.997178	7626793-7627143;7626793-7626943	TRUE	http://genome.ucsc.edu/cgi-bin/hgTracks?db=GRCh38&position=chr17%3A7627479-7626707	CT+ vs. CT-
ENSG00000154380.17:t:225500992-225501256	ENAH	ENSG00000154380	chr1	-	exon skipping	0.277714	-0.277714	0.998317	0.998317	225501070-225507951;225501070-225504991	TRUE	http://genome.ucsc.edu/cgi-bin/hgTracks?db=GRCh38&position=chr1%3A225508017-225500992	CT+ vs. CT-
ENSG00000123737.13:s:121816369-121816447	EXOSC9	ENSG00000123737	chr4	+	intron retention	0.277277	-0.277277	0.983568	0.983568	121816448-121816771;121816447-121816772	TRUE	http://genome.ucsc.edu/cgi-bin/hgTracks?db=GRCh38&position=chr4%3A121817021-121816369	CT+ vs. CT-
ENSG00000010244.19:t:32367772-32368433	ZNF207	ENSG00000010244	chr17	+	exon skipping	0.276608	-0.276608	0.984774	0.984774	32365487-32367772;32366757-32367772	TRUE	http://genome.ucsc.edu/cgi-bin/hgTracks?db=GRCh38&position=chr17%3A32368433-32365330	CT+ vs. CT-
ENSG00000188157.15:t:1051253-1051369	AGRN	ENSG00000188157	chr1	+	exon skipping	0.27609	-0.27609	0.998552	0.998552	1050837-1051253;1051043-1051253	TRUE	http://genome.ucsc.edu/cgi-bin/hgTracks?db=GRCh38&position=chr1%3A1051369-1050726	KO- vs. CT-
ENSG00000004455.17:s:33013044-33013402	AK2	ENSG00000004455	chr1	-	exon skipping	0.275675	-0.142006	0.997938	0.797927	33012122-33013207;33010833-33013207	TRUE	http://genome.ucsc.edu/cgi-bin/hgTracks?db=GRCh38&position=chr1%3A33013402-33007940	KO- vs. CT-
ENSG00000041982.16:s:115073603-115073866	TNC	ENSG00000041982	chr9	-	exon skipping	0.275013	-0.123786	0.996225	0.842555	115064919-115073603;115057425-115073603	TRUE	http://genome.ucsc.edu/cgi-bin/hgTracks?db=GRCh38&position=chr9%3A115073866-115042219	KO- vs. CT-
ENSG00000092841.19:s:56160243-56160343	MYL6	ENSG00000092841	chr12	+	exon skipping	0.274957	-0.275293	1	1	56160320-56160626;56160320-56161387	TRUE	http://genome.ucsc.edu/cgi-bin/hgTracks?db=GRCh38&position=chr12%3A56162331-56160243	KO- vs. CT-
ENSG00000169609.14:s:83007851-83008675	C15orf40	ENSG00000169609	chr15	-	exon skipping	0.27077	-0.15035	0.938987	0.813419	83005692-83008548;83004972-83008548	TRUE	http://genome.ucsc.edu/cgi-bin/hgTracks?db=GRCh38&position=chr15%3A83008675-82988441	CT+ vs. CT-
ENSG00000105443.15:s:48474838-48474953	CYTH2	ENSG00000105443	chr19	+	exon skipping	0.270084	-0.271738	0.981879	0.982956	48474949-48477717;48474949-48478069	TRUE	http://genome.ucsc.edu/cgi-bin/hgTracks?db=GRCh38&position=chr19%3A48478145-48474838	CT+ vs. CT-
ENSG00000137203.15:s:10410282-10410335	TFAP2A	ENSG00000137203	chr6	-	intron retention	0.269278	-0.269278	0.983475	0.983475	10410139-10410281;10410138-10410282	TRUE	http://genome.ucsc.edu/cgi-bin/hgTracks?db=GRCh38&position=chr6%3A10410335-10409086	CT+ vs. CT-
ENSG00000110536.14:s:47565898-47565986	PTPMT1	ENSG00000110536	chr11	+	exon skipping	0.267889	-0.267889	0.988887	0.988887	47565986-47571471;47565986-47569700	TRUE	http://genome.ucsc.edu/cgi-bin/hgTracks?db=GRCh38&position=chr11%3A47573461-47565898	CT+ vs. CT-
ENSG00000175582.20:s:73720846-73720899	RAB6A	ENSG00000175582	chr11	-	exon skipping	0.267389	-0.267318	0.989575	0.991259	73718890-73720846;73718718-73720846	TRUE	http://genome.ucsc.edu/cgi-bin/hgTracks?db=GRCh38&position=chr11%3A73720899-73679654	KO- vs. CT-
ENSG00000088305.18:s:32802385-32802470	DNMT3B	ENSG00000088305	chr20	+	exon skipping	0.266716	-0.266716	0.985943	0.985943	32802470-32805338;32802470-32807762	TRUE	http://genome.ucsc.edu/cgi-bin/hgTracks?db=GRCh38&position=chr20%3A32809356-32802385	KO+ vs. CT+
ENSG00000167526.14:s:89560677-89560839	RPL13	ENSG00000167526	chr16	+	intron retention	0.265406	-0.253959	0.992965	0.99493	89560712-89560940;89560840-89560903	TRUE	http://genome.ucsc.edu/cgi-bin/hgTracks?db=GRCh38&position=chr16%3A89561523-89560677	KO- vs. CT-
ENSG00000135047.16:t:87727594-87727729	CTSL	ENSG00000135047	chr9	+	alternative 5' splice site	0.263984	-0.108552	0.996186	0.710864	87726308-87727594;87726253-87727594	TRUE	http://genome.ucsc.edu/cgi-bin/hgTracks?db=GRCh38&position=chr9%3A87727729-87724051	KO- vs. CT-
ENSG00000154380.17:t:225500992-225501256	ENAH	ENSG00000154380	chr1	-	exon skipping	0.263796	-0.263796	0.999932	0.999932	225501070-225507951;225501070-225504991	TRUE	http://genome.ucsc.edu/cgi-bin/hgTracks?db=GRCh38&position=chr1%3A225508017-225500992	KO- vs. CT-
ENSG00000101224.18:t:3800971-3801093	CDC25B	ENSG00000101224	chr20	+	exon skipping	0.263541	-0.263541	0.993201	0.993201	3800498-3800971;3800865-3800971	TRUE	http://genome.ucsc.edu/cgi-bin/hgTracks?db=GRCh38&position=chr20%3A3801093-3800462	CT+ vs. CT-
ENSG00000214941.8:t:15981040-15981144	ZSWIM7	ENSG00000214941	chr17	-	exon skipping	0.261789	-0.261789	0.975389	0.975389	15981144-15987266;15981144-15986800	TRUE	http://genome.ucsc.edu/cgi-bin/hgTracks?db=GRCh38&position=chr17%3A15987368-15981040	CT+ vs. CT-
ENSG00000159445.13:t:151889214-151889750	THEM4	ENSG00000159445	chr1	-	exon skipping	0.260289	-0.260289	0.991513	0.991513	151889373-151895008;151889373-151889983	TRUE	http://genome.ucsc.edu/cgi-bin/hgTracks?db=GRCh38&position=chr1%3A151895194-151889214	CT+ vs. CT-
ENSG00000196924.19:s:154357434-154357623	FLNA	ENSG00000196924	chrX	-	exon skipping	0.260069	-0.260069	0.997172	0.997172	154357274-154357434;154355072-154357434	TRUE	http://genome.ucsc.edu/cgi-bin/hgTracks?db=GRCh38&position=chrX%3A154357623-154354825	KO- vs. CT-
ENSG00000011243.19:t:15397714-15397855	AKAP8L	ENSG00000011243	chr19	-	intron retention	0.260063	-0.242555	0.972799	0.996645	15397855-15399302;15397856-15398562	TRUE	http://genome.ucsc.edu/cgi-bin/hgTracks?db=GRCh38&position=chr19%3A15399410-15397714	KO- vs. CT-
ENSG00000089157.16:s:120198854-120199000	RPLP0	ENSG00000089157	chr12	-	exon skipping	0.258695	-0.149087	0.999384	0.917819	120197462-120198854;120198631-120198854	TRUE	http://genome.ucsc.edu/cgi-bin/hgTracks?db=GRCh38&position=chr12%3A120199000-120197322	KO- vs. CT-
ENSG00000117523.16:t:171591587-171593511	PRRC2C	ENSG00000117523	chr1	+	exon skipping	0.257817	-0.233255	0.991032	0.982301	171588505-171591587;171591204-171591587	TRUE	http://genome.ucsc.edu/cgi-bin/hgTracks?db=GRCh38&position=chr1%3A171593511-171588379	CT+ vs. CT-
ENSG00000077782.21:t:38428346-38428444	FGFR1	ENSG00000077782	chr8	-	exon skipping	0.256877	-0.273243	0.9998	0.999896	38428435-38457356;38428435-38429682	TRUE	http://genome.ucsc.edu/cgi-bin/hgTracks?db=GRCh38&position=chr8%3A38467900-38428346	KO+ vs. CT+
ENSG00000196924.19:t:154354825-154355072	FLNA	ENSG00000196924	chrX	-	exon skipping	0.256252	-0.25556	0.999996	0.999995	154355072-154357251;154355072-154357434	TRUE	http://genome.ucsc.edu/cgi-bin/hgTracks?db=GRCh38&position=chrX%3A154359154-154354825	KO- vs. CT-
ENSG00000061273.18:t:47795667-47795850	HDAC7	ENSG00000061273	chr12	-	exon skipping	0.255484	-0.265223	0.981394	0.985496	47795767-47796207;47795767-47795906	TRUE	http://genome.ucsc.edu/cgi-bin/hgTracks?db=GRCh38&position=chr12%3A47797427-47795667	KO- vs. CT-
ENSG00000135047.16:s:87726252-87726398	CTSL	ENSG00000135047	chr9	+	alternative 5' splice site	0.255293	-0.137786	0.989731	0.819838	87726308-87727594;87726253-87727594	TRUE	http://genome.ucsc.edu/cgi-bin/hgTracks?db=GRCh38&position=chr9%3A87728149-87726252	KO- vs. CT-
ENSG00000133030.22:t:17171718-17171865	MPRIP	ENSG00000133030	chr17	+	exon skipping	0.253537	-0.252538	0.972771	0.972342	17167915-17171718;17161356-17171718	TRUE	http://genome.ucsc.edu/cgi-bin/hgTracks?db=GRCh38&position=chr17%3A17171865-17161240	KO+ vs. CT+
ENSG00000105443.15:t:48478066-48478145	CYTH2	ENSG00000105443	chr19	+	exon skipping	0.252679	-0.25447	0.982103	0.983138	48477719-48478069;48474949-48478069	TRUE	http://genome.ucsc.edu/cgi-bin/hgTracks?db=GRCh38&position=chr19%3A48478145-48474838	CT+ vs. CT-
ENSG00000064490.14:t:19197521-19197663	RFXANK	ENSG00000064490	chr19	+	exon skipping	0.25203	-0.25203	0.967362	0.967362	19197046-19197521;19197251-19197521	TRUE	http://genome.ucsc.edu/cgi-bin/hgTracks?db=GRCh38&position=chr19%3A19197663-19196963	CT+ vs. CT-
ENSG00000117335.20:t:207770041-207770362	CD46	ENSG00000117335	chr1	+	exon skipping	0.251665	-0.233995	0.9971	0.992693	207767823-207770321;207767195-207770321	TRUE	http://genome.ucsc.edu/cgi-bin/hgTracks?db=GRCh38&position=chr1%3A207770362-207767013	KO- vs. CT-
ENSG00000119335.17:t:128691078-128691227	SET	ENSG00000119335	chr9	+	exon skipping	0.251522	-0.250853	0.993904	0.994299	128689655-128691170;128684007-128691170	TRUE	http://genome.ucsc.edu/cgi-bin/hgTracks?db=GRCh38&position=chr9%3A128691227-128683655	CT+ vs. CT-
ENSG00000136068.15:t:58142650-58142752	FLNB	ENSG00000136068	chr3	+	exon skipping	0.251217	-0.193406	0.959745	0.914166	58138529-58142650;58141929-58142650	TRUE	http://genome.ucsc.edu/cgi-bin/hgTracks?db=GRCh38&position=chr3%3A58142752-58138282	CT+ vs. CT-
ENSG00000159023.22:t:29064957-29065616	EPB41	ENSG00000159023	chr1	+	exon skipping	0.248066	-0.156792	0.960579	0.786707	29060484-29064982;29053312-29064982	TRUE	http://genome.ucsc.edu/cgi-bin/hgTracks?db=GRCh38&position=chr1%3A29065616-29053104	CT+ vs. CT-
ENSG00000229117.9:s:56116590-56116659	RPL41	ENSG00000229117	chr12	+	intron retention	0.247833	-0.247833	0.97426	0.97426	56116659-56116775;56116660-56116767	TRUE	http://genome.ucsc.edu/cgi-bin/hgTracks?db=GRCh38&position=chr12%3A56116930-56116590	KO- vs. CT-
ENSG00000099956.20:s:23791756-23791894	SMARCB1	ENSG00000099956	chr22	+	alternative 5' splice site	0.24694	-0.24694	0.999803	0.999803	23791894-23793559;23791867-23793559	TRUE	http://genome.ucsc.edu/cgi-bin/hgTracks?db=GRCh38&position=chr22%3A23793688-23791756	KO- vs. CT-
ENSG00000243147.8:t:27779433-27779734	MRPL33	ENSG00000243147	chr2	+	exon skipping	0.246648	-0.246648	0.994471	0.994471	27772692-27779433;27774530-27779433	TRUE	http://genome.ucsc.edu/cgi-bin/hgTracks?db=GRCh38&position=chr2%3A27779734-27772674	KO- vs. CT-
ENSG00000101199.13:s:63285486-63285713	ARFGAP1	ENSG00000101199	chr20	+	intron retention	0.246138	-0.178389	0.995733	0.965512	63285713-63286366;63285714-63285789	TRUE	http://genome.ucsc.edu/cgi-bin/hgTracks?db=GRCh38&position=chr20%3A63286442-63285486	CT+ vs. CT-
ENSG00000163913.12:t:129495446-129495607	IFT122	ENSG00000163913	chr3	+	exon skipping	0.245918	-0.245918	0.962988	0.962988	129492194-129495446;129488397-129495446	TRUE	http://genome.ucsc.edu/cgi-bin/hgTracks?db=GRCh38&position=chr3%3A129495607-129488191	CT+ vs. CT-
ENSG00000047249.18:s:53814662-53814766	ATP6V1H	ENSG00000047249	chr8	-	exon skipping	0.245624	-0.245624	0.953107	0.953107	53811217-53814662;53801896-53814662	TRUE	http://genome.ucsc.edu/cgi-bin/hgTracks?db=GRCh38&position=chr8%3A53814766-53801799	CT+ vs. CT-
ENSG00000168397.17:s:241671312-241671917	ATG4B	ENSG00000168397	chr2	+	intron retention	0.244903	-0.24927	0.999305	0.999902	241671405-241672191;241671918-241672190	TRUE	http://genome.ucsc.edu/cgi-bin/hgTracks?db=GRCh38&position=chr2%3A241673857-241671312	KO- vs. CT-
ENSG00000196924.19:s:154357434-154357623	FLNA	ENSG00000196924	chrX	-	exon skipping	0.243103	-0.243103	0.996771	0.996771	154357274-154357434;154355072-154357434	TRUE	http://genome.ucsc.edu/cgi-bin/hgTracks?db=GRCh38&position=chrX%3A154357623-154354825	KO+ vs. CT+
ENSG00000166925.9:s:100478794-100479232	TSC22D4	ENSG00000166925	chr7	-	alternative 3' splice site	0.242307	-0.242307	0.987556	0.987556	100478307-100478794;100477459-100478794	TRUE	http://genome.ucsc.edu/cgi-bin/hgTracks?db=GRCh38&position=chr7%3A100479232-100477277	KO- vs. CT-
ENSG00000125826.21:s:409830-410025	RBCK1	ENSG00000125826	chr20	+	exon skipping	0.242272	-0.242327	0.948093	0.948275	410025-417526;410025-410412	TRUE	http://genome.ucsc.edu/cgi-bin/hgTracks?db=GRCh38&position=chr20%3A417619-409830	KO- vs. CT-
ENSG00000116698.21:t:183548941-183549288	SMG7	ENSG00000116698	chr1	+	exon skipping	0.241462	-0.241462	0.96277	0.96277	183546337-183549208;183547252-183549208	TRUE	http://genome.ucsc.edu/cgi-bin/hgTracks?db=GRCh38&position=chr1%3A183549288-183545966	KO- vs. CT-
ENSG00000177830.18:s:899340-899401	CHID1	ENSG00000177830	chr11	-	exon skipping	0.238875	-0.238875	0.991727	0.991727	893519-899340;884169-899340	TRUE	http://genome.ucsc.edu/cgi-bin/hgTracks?db=GRCh38&position=chr11%3A899401-884068	KO- vs. CT-
ENSG00000117523.16:s:171588379-171588505	PRRC2C	ENSG00000117523	chr1	+	exon skipping	0.238021	-0.221877	0.967382	0.957612	171588505-171591587;171588505-171591152	TRUE	http://genome.ucsc.edu/cgi-bin/hgTracks?db=GRCh38&position=chr1%3A171593511-171588379	CT+ vs. CT-
ENSG00000060237.19:t:880721-880999	WNK1	ENSG00000060237	chr12	+	exon skipping	0.237995	-0.237995	0.987782	0.987782	880031-880721;878361-880721	TRUE	http://genome.ucsc.edu/cgi-bin/hgTracks?db=GRCh38&position=chr12%3A880999-877094	KO- vs. CT-
ENSG00000136068.15:t:58142650-58142752	FLNB	ENSG00000136068	chr3	+	exon skipping	0.237861	-0.222105	0.946357	0.905313	58141929-58142650;58138529-58142650	TRUE	http://genome.ucsc.edu/cgi-bin/hgTracks?db=GRCh38&position=chr3%3A58142752-58138282	KO+ vs. CT+
ENSG00000079805.18:s:10795372-10795439	DNM2	ENSG00000079805	chr19	+	exon skipping	0.237822	-0.27088	0.923231	0.956178	10795439-10796061;10795439-10797380	TRUE	http://genome.ucsc.edu/cgi-bin/hgTracks?db=GRCh38&position=chr19%3A10797518-10795372	KO- vs. CT-
ENSG00000132780.17:s:45606482-45606680	NASP	ENSG00000132780	chr1	+	exon skipping	0.236688	-0.224738	0.998389	0.99769	45606591-45607321;45606591-45613169	TRUE	http://genome.ucsc.edu/cgi-bin/hgTracks?db=GRCh38&position=chr1%3A45613248-45606482	KO- vs. CT-
ENSG00000150779.12:s:112086640-112086798	TIMM8B	ENSG00000150779	chr11	-	exon skipping	0.235966	-0.235966	0.933776	0.933776	112085462-112086640;112086310-112086640	TRUE	http://genome.ucsc.edu/cgi-bin/hgTracks?db=GRCh38&position=chr11%3A112086798-112084800	KO- vs. CT-
ENSG00000182979.18:s:105465334-105466578	MTA1	ENSG00000182979	chr14	+	exon skipping	0.235378	-0.235378	0.995971	0.995971	105466578-105466707;105466578-105469467	TRUE	http://genome.ucsc.edu/cgi-bin/hgTracks?db=GRCh38&position=chr14%3A105469498-105465334	KO+ vs. CT+
ENSG00000133030.22:t:17171718-17171865	MPRIP	ENSG00000133030	chr17	+	exon skipping	0.235206	-0.23477	0.946851	0.94628	17167915-17171718;17161356-17171718	TRUE	http://genome.ucsc.edu/cgi-bin/hgTracks?db=GRCh38&position=chr17%3A17171865-17161240	KO- vs. CT-
ENSG00000110492.16:t:46382057-46382133	MDK	ENSG00000110492	chr11	+	exon skipping	0.234957	-0.19878	1	0.999744	46381183-46382057;46381758-46382057	TRUE	http://genome.ucsc.edu/cgi-bin/hgTracks?db=GRCh38&position=chr11%3A46382133-46380756	CT+ vs. CT-
ENSG00000101224.18:s:3800462-3800498	CDC25B	ENSG00000101224	chr20	+	exon skipping	0.234951	-0.234951	0.997858	0.997858	3800498-3800971;3800498-3800743	TRUE	http://genome.ucsc.edu/cgi-bin/hgTracks?db=GRCh38&position=chr20%3A3801093-3800462	KO- vs. CT-
ENSG00000099622.14:s:1271981-1272374	CIRBP	ENSG00000099622	chr19	+	intron retention	0.234818	-0.168496	0.996547	0.967649	1272051-1272427;1272375-1272426	TRUE	http://genome.ucsc.edu/cgi-bin/hgTracks?db=GRCh38&position=chr19%3A1274595-1271981	KO- vs. CT-
ENSG00000101150.18:t:63882719-63882820	TPD52L2	ENSG00000101150	chr20	+	exon skipping	0.229566	-0.229566	0.999224	0.999224	63875875-63882719;63873816-63882719	TRUE	http://genome.ucsc.edu/cgi-bin/hgTracks?db=GRCh38&position=chr20%3A63882820-63873668	KO- vs. CT-
ENSG00000184831.14:t:23833353-23833510	APOO	ENSG00000184831	chrX	-	intron retention	0.228477	-0.227429	0.950302	0.980352	23833510-23840313;23833511-23833606	TRUE	http://genome.ucsc.edu/cgi-bin/hgTracks?db=GRCh38&position=chrX%3A23840405-23833353	KO- vs. CT-
ENSG00000137500.9:t:83280141-83280260	CCDC90B	ENSG00000137500	chr11	-	exon skipping	0.228086	-0.147721	0.962619	0.944276	83280260-83285873;83280260-83285127	TRUE	http://genome.ucsc.edu/cgi-bin/hgTracks?db=GRCh38&position=chr11%3A83286407-83280141	KO- vs. CT-
ENSG00000104723.21:s:15748375-15748846	TUSC3	ENSG00000104723	chr8	+	exon skipping	0.228084	-0.228084	0.981072	0.981072	15748465-15764203;15748465-15757791	TRUE	http://genome.ucsc.edu/cgi-bin/hgTracks?db=GRCh38&position=chr8%3A15766649-15748375	KO- vs. CT-
ENSG00000160310.18:t:46636896-46636990	PRMT2	ENSG00000160310	chr21	+	exon skipping	0.227816	-0.227816	0.946825	0.946825	46635763-46636896;46636547-46636896	TRUE	http://genome.ucsc.edu/cgi-bin/hgTracks?db=GRCh38&position=chr21%3A46636990-46635595	KO- vs. CT-
ENSG00000118418.14:s:79202276-79202389	HMGN3	ENSG00000118418	chr6	-	alternative 5' splice site	0.225944	-0.110231	0.93193	0.746137	79201726-79202276;79201726-79202317	TRUE	http://genome.ucsc.edu/cgi-bin/hgTracks?db=GRCh38&position=chr6%3A79202389-79201245	KO- vs. CT-
ENSG00000117450.15:t:45518938-45519054	PRDX1	ENSG00000117450	chr1	-	alternative 5' splice site	0.224233	-0.219688	0.998403	0.999451	45519054-45521829;45519054-45521609	TRUE	http://genome.ucsc.edu/cgi-bin/hgTracks?db=GRCh38&position=chr1%3A45542732-45518938	KO- vs. CT-
ENSG00000047249.18:t:53801799-53801896	ATP6V1H	ENSG00000047249	chr8	-	exon skipping	0.223895	-0.227632	0.954785	0.95912	53801896-53811164;53801896-53814662	TRUE	http://genome.ucsc.edu/cgi-bin/hgTracks?db=GRCh38&position=chr8%3A53814766-53801799	CT+ vs. CT-
ENSG00000141551.14:s:82248875-82249164	CSNK1D	ENSG00000141551	chr17	-	exon skipping	0.223817	-0.238484	0.916187	0.930597	82246039-82248875;82244831-82248875	TRUE	http://genome.ucsc.edu/cgi-bin/hgTracks?db=GRCh38&position=chr17%3A82249164-82239727	KO+ vs. CT+
ENSG00000023191.17:t:502214-503570	RNH1	ENSG00000023191	chr11	-	exon skipping	0.223579	-0.18779	0.95526	0.911452	502249-507113;502249-504824	TRUE	http://genome.ucsc.edu/cgi-bin/hgTracks?db=GRCh38&position=chr11%3A507300-502214	CT+ vs. CT-
ENSG00000160310.18:t:46664295-46665124	PRMT2	ENSG00000160310	chr21	+	exon skipping	0.223197	-0.259111	0.981924	0.995452	46649739-46664295;46663554-46664295	TRUE	http://genome.ucsc.edu/cgi-bin/hgTracks?db=GRCh38&position=chr21%3A46665124-46649513	CT+ vs. CT-
ENSG00000115317.12:s:74531856-74531925	HTRA2	ENSG00000115317	chr2	+	exon skipping	0.222219	-0.222219	0.979717	0.979717	74531925-74532820;74531925-74532619	TRUE	http://genome.ucsc.edu/cgi-bin/hgTracks?db=GRCh38&position=chr2%3A74533332-74531856	CT+ vs. CT-
ENSG00000116560.11:t:35177989-35178136	SFPQ	ENSG00000116560	chr1	-	intron retention	0.221351	-0.24627	0.92854	0.974683	35178036-35187001;35178137-35178664	TRUE	http://genome.ucsc.edu/cgi-bin/hgTracks?db=GRCh38&position=chr1%3A35187122-35177989	CT+ vs. CT-
ENSG00000213593.10:t:57738354-57738430	TMX2	ENSG00000213593	chr11	+	exon skipping	0.220194	-0.220193	0.939257	0.939257	57737668-57738354;57738026-57738354	TRUE	http://genome.ucsc.edu/cgi-bin/hgTracks?db=GRCh38&position=chr11%3A57738430-57737608	KO- vs. CT-
ENSG00000118418.14:t:79201245-79201726	HMGN3	ENSG00000118418	chr6	-	alternative 5' splice site	0.220053	-0.120951	0.913595	0.767727	79201726-79202276;79201726-79202317	TRUE	http://genome.ucsc.edu/cgi-bin/hgTracks?db=GRCh38&position=chr6%3A79202389-79201245	KO- vs. CT-
ENSG00000088305.18:t:32807762-32809356	DNMT3B	ENSG00000088305	chr20	+	exon skipping	0.219898	-0.219897	0.945714	0.945714	32806327-32807762;32802470-32807762	TRUE	http://genome.ucsc.edu/cgi-bin/hgTracks?db=GRCh38&position=chr20%3A32809356-32802385	KO+ vs. CT+
ENSG00000081721.12:t:161751655-161751781	DUSP12	ENSG00000081721	chr1	+	alternative 3' splice site	0.219596	-0.214446	0.973981	0.970659	161750145-161751668;161750145-161751655	TRUE	http://genome.ucsc.edu/cgi-bin/hgTracks?db=GRCh38&position=chr1%3A161751781-161749758	KO- vs. CT-
ENSG00000285053.1:s:235448349-235448440	TBCE	ENSG00000285053	chr1	+	intron retention	0.219285	-0.219285	0.977438	0.977438	235448440-235448670;235448441-235448669	TRUE	http://genome.ucsc.edu/cgi-bin/hgTracks?db=GRCh38&position=chr1%3A235448952-235448349	KO- vs. CT-
ENSG00000167526.14:s:89560677-89560839	RPL13	ENSG00000167526	chr16	+	intron retention	0.219116	-0.186084	0.935215	0.897362	89560712-89560940;89560840-89560903	TRUE	http://genome.ucsc.edu/cgi-bin/hgTracks?db=GRCh38&position=chr16%3A89561523-89560677	CT+ vs. CT-
ENSG00000130985.17:t:47198803-47198919	UBA1	ENSG00000130985	chrX	+	exon skipping	0.218407	-0.113343	0.969831	0.810585	47194024-47198803;47190950-47198803	TRUE	http://genome.ucsc.edu/cgi-bin/hgTracks?db=GRCh38&position=chrX%3A47198919-47190861	CT+ vs. CT-
ENSG00000141504.12:s:7627143-7627226	SAT2	ENSG00000141504	chr17	-	exon skipping	0.218344	-0.218344	0.991672	0.991672	7626793-7627143;7627044-7627143	TRUE	http://genome.ucsc.edu/cgi-bin/hgTracks?db=GRCh38&position=chr17%3A7627226-7626707	CT+ vs. CT-
ENSG00000196262.15:t:44799247-44799277	PPIA	ENSG00000196262	chr7	+	exon skipping	0.21821	-0.144569	0.970261	0.909148	44796793-44799247;44798904-44799247	TRUE	http://genome.ucsc.edu/cgi-bin/hgTracks?db=GRCh38&position=chr7%3A44799277-44796680	KO- vs. CT-
ENSG00000146540.15:t:1009950-1010143	C7orf50	ENSG00000146540	chr7	-	exon skipping	0.216444	-0.215042	0.986602	0.98576	1010143-1028258;1010143-1127257	TRUE	http://genome.ucsc.edu/cgi-bin/hgTracks?db=GRCh38&position=chr7%3A1127388-1009950	KO+ vs. CT+
ENSG00000161249.21:t:35499899-35500029	DMKN	ENSG00000161249	chr19	-	exon skipping	0.215939	-0.215939	0.99914	0.99914	35500029-35500533;35500029-35500378	TRUE	http://genome.ucsc.edu/cgi-bin/hgTracks?db=GRCh38&position=chr19%3A35500580-35499899	KO- vs. CT-
ENSG00000081721.12:s:161749758-161750145	DUSP12	ENSG00000081721	chr1	+	alternative 3' splice site	0.215475	-0.217071	0.970694	0.972357	161750145-161751668;161750145-161751655	TRUE	http://genome.ucsc.edu/cgi-bin/hgTracks?db=GRCh38&position=chr1%3A161751781-161749758	KO- vs. CT-
ENSG00000122786.20:t:134928754-134928900	CALD1	ENSG00000122786	chr7	+	exon skipping	0.215298	-0.231077	0.964655	0.978162	134867804-134928754;134891673-134928754	TRUE	http://genome.ucsc.edu/cgi-bin/hgTracks?db=GRCh38&position=chr7%3A134928900-134867693	CT+ vs. CT-
ENSG00000224877.4:t:81240987-81241310	NDUFAF8	ENSG00000224877	chr17	+	exon skipping	0.215053	-0.196534	0.973373	0.961955	81239678-81240987;81239943-81240987	TRUE	http://genome.ucsc.edu/cgi-bin/hgTracks?db=GRCh38&position=chr17%3A81241310-81239568	CT+ vs. CT-
ENSG00000011243.19:s:15399302-15399410	AKAP8L	ENSG00000011243	chr19	-	intron retention	0.214592	-0.208147	0.94676	0.958338	15397855-15399302;15398767-15399301	TRUE	http://genome.ucsc.edu/cgi-bin/hgTracks?db=GRCh38&position=chr19%3A15399410-15397714	KO- vs. CT-
ENSG00000161249.21:s:35510184-35510252	DMKN	ENSG00000161249	chr19	-	exon skipping	0.213939	-0.224786	0.916604	0.969686	35505986-35510184;35509961-35510184	TRUE	http://genome.ucsc.edu/cgi-bin/hgTracks?db=GRCh38&position=chr19%3A35510252-35505718	KO- vs. CT-
ENSG00000132780.17:t:45613169-45613248	NASP	ENSG00000132780	chr1	+	exon skipping	0.213053	-0.215741	0.99216	0.992824	45608337-45613169;45606591-45613169	TRUE	http://genome.ucsc.edu/cgi-bin/hgTracks?db=GRCh38&position=chr1%3A45613248-45591223	KO- vs. CT-
ENSG00000010295.20:s:6549756-6550467	IFFO1	ENSG00000010295	chr12	-	exon skipping	0.212489	-0.212489	0.960094	0.960094	6549484-6549756;6548825-6549756	TRUE	http://genome.ucsc.edu/cgi-bin/hgTracks?db=GRCh38&position=chr12%3A6550467-6548668	KO- vs. CT-
ENSG00000092841.19:s:56160243-56160343	MYL6	ENSG00000092841	chr12	+	exon skipping	0.21196	-0.227892	0.999823	0.999979	56160320-56160626;56160320-56161387	TRUE	http://genome.ucsc.edu/cgi-bin/hgTracks?db=GRCh38&position=chr12%3A56162331-56160243	CT+ vs. CT-
ENSG00000010295.20:t:6548668-6549265	IFFO1	ENSG00000010295	chr12	-	exon skipping	0.211912	-0.211929	0.976894	0.976565	6548825-6549476;6548825-6549756	TRUE	http://genome.ucsc.edu/cgi-bin/hgTracks?db=GRCh38&position=chr12%3A6550467-6548668	KO- vs. CT-
ENSG00000130731.16:s:635281-635340	METTL26	ENSG00000130731	chr16	-	exon skipping	0.211691	-0.214362	0.955396	0.955906	634797-635281;634956-635281	TRUE	http://genome.ucsc.edu/cgi-bin/hgTracks?db=GRCh38&position=chr16%3A635340-634664	CT+ vs. CT-
ENSG00000165629.20:s:7802758-7802854	ATP5F1C	ENSG00000165629	chr10	+	exon skipping	0.211425	-0.211425	0.979857	0.979857	7802854-7807659;7802854-7806974	TRUE	http://genome.ucsc.edu/cgi-bin/hgTracks?db=GRCh38&position=chr10%3A7807815-7802758	KO- vs. CT-
ENSG00000224877.4:t:81240987-81241310	NDUFAF8	ENSG00000224877	chr17	+	exon skipping	0.210067	-0.181238	0.978496	0.946435	81239678-81240987;81239943-81240987	TRUE	http://genome.ucsc.edu/cgi-bin/hgTracks?db=GRCh38&position=chr17%3A81241310-81239568	KO- vs. CT-
ENSG00000196531.14:t:56724452-56724572	NACA	ENSG00000196531	chr12	-	exon skipping	0.209297	-0.203135	0.977374	0.971404	56724523-56725263;56724523-56724962	TRUE	http://genome.ucsc.edu/cgi-bin/hgTracks?db=GRCh38&position=chr12%3A56727197-56724452	KO- vs. CT-
ENSG00000101150.18:t:63882719-63882820	TPD52L2	ENSG00000101150	chr20	+	exon skipping	0.209042	-0.209042	0.995204	0.995204	63875875-63882719;63873816-63882719	TRUE	http://genome.ucsc.edu/cgi-bin/hgTracks?db=GRCh38&position=chr20%3A63882820-63873668	KO+ vs. CT+
ENSG00000065427.15:t:75641564-75641723	KARS1	ENSG00000065427	chr16	-	exon skipping	0.207705	-0.193488	0.958159	0.938653	75641723-75647578;75641723-75644283	TRUE	http://genome.ucsc.edu/cgi-bin/hgTracks?db=GRCh38&position=chr16%3A75648643-75641564	CT+ vs. CT-
ENSG00000160688.19:t:154990159-154990257	FLAD1	ENSG00000160688	chr1	+	exon skipping	0.207331	-0.207331	0.963162	0.963162	154988849-154990159;154989707-154990159	TRUE	http://genome.ucsc.edu/cgi-bin/hgTracks?db=GRCh38&position=chr1%3A154990257-154988541	CT+ vs. CT-
ENSG00000061273.18:s:47796207-47796298	HDAC7	ENSG00000061273	chr12	-	exon skipping	0.207054	-0.207252	0.977797	0.978561	47795767-47796207;47796016-47796207	TRUE	http://genome.ucsc.edu/cgi-bin/hgTracks?db=GRCh38&position=chr12%3A47796298-47795667	KO- vs. CT-
ENSG00000041982.16:t:115042219-115042341	TNC	ENSG00000041982	chr9	-	exon skipping	0.206977	-0.208672	0.997933	0.997224	115042341-115073603;115042341-115046410	TRUE	http://genome.ucsc.edu/cgi-bin/hgTracks?db=GRCh38&position=chr9%3A115073866-115042219	KO+ vs. CT+
ENSG00000136450.13:s:58004588-58005134	SRSF1	ENSG00000136450	chr17	-	intron retention	0.205968	-0.189951	0.997808	0.99549	58004002-58004587;58004001-58004923	TRUE	http://genome.ucsc.edu/cgi-bin/hgTracks?db=GRCh38&position=chr17%3A58005134-58000919	CT+ vs. CT-
ENSG00000088833.18:s:1457955-1458274	NSFL1C	ENSG00000088833	chr20	-	exon skipping	0.205876	-0.21434	0.933538	0.954617	1455719-1458200;1455132-1458200	TRUE	http://genome.ucsc.edu/cgi-bin/hgTracks?db=GRCh38&position=chr20%3A1458274-1454967	KO- vs. CT-
ENSG00000183291.17:t:86862445-86863605	SELENOF	ENSG00000183291	chr1	-	exon skipping	0.205648	-0.207086	0.965525	0.966958	86863605-86880662;86863605-86868053	TRUE	http://genome.ucsc.edu/cgi-bin/hgTracks?db=GRCh38&position=chr1%3A86880689-86862445	KO- vs. CT-
ENSG00000204463.13:s:31640199-31640306	BAG6	ENSG00000204463	chr6	-	exon skipping	0.204848	-0.204848	0.992195	0.992195	31639226-31640199;31639646-31640199	TRUE	http://genome.ucsc.edu/cgi-bin/hgTracks?db=GRCh38&position=chr6%3A31640306-31639028	KO- vs. CT-
ENSG00000085733.16:s:70420386-70420510	CTTN	ENSG00000085733	chr11	+	exon skipping	0.20434	-0.206697	0.98546	0.987427	70420510-70421470;70420510-70422940	TRUE	http://genome.ucsc.edu/cgi-bin/hgTracks?db=GRCh38&position=chr11%3A70422995-70420386	KO+ vs. CT+
ENSG00000135404.12:t:55728276-55728482	CD63	ENSG00000135404	chr12	-	exon skipping	0.204301	-0.10257	0.977919	0.79821	55728352-55728953;55728352-55729282	TRUE	http://genome.ucsc.edu/cgi-bin/hgTracks?db=GRCh38&position=chr12%3A55729393-55728276	KO- vs. CT-
ENSG00000157110.16:s:30544494-30544624	RBPMS	ENSG00000157110	chr8	+	exon skipping	0.204023	-0.212582	0.987955	0.997493	30544624-30547292;30544624-30558887	TRUE	http://genome.ucsc.edu/cgi-bin/hgTracks?db=GRCh38&position=chr8%3A30558956-30544494	KO- vs. CT-
ENSG00000134884.15:t:106557048-106557131	ARGLU1	ENSG00000134884	chr13	-	intron retention	0.203544	-0.187751	0.985354	0.984271	106557131-106559432;106557132-106557558	TRUE	http://genome.ucsc.edu/cgi-bin/hgTracks?db=GRCh38&position=chr13%3A106559657-106557048	KO- vs. CT-
ENSG00000100461.18:s:22906015-22906368	RBM23	ENSG00000100461	chr14	-	exon skipping	0.202929	-0.202929	0.929266	0.929266	22905659-22906195;22905453-22906195	TRUE	http://genome.ucsc.edu/cgi-bin/hgTracks?db=GRCh38&position=chr14%3A22906368-22905334	KO- vs. CT-
ENSG00000070610.14:s:35737748-35737939	GBA2	ENSG00000070610	chr9	-	intron retention	0.20205	-0.238591	0.961592	0.986129	35737605-35737747;35737447-35737748	TRUE	http://genome.ucsc.edu/cgi-bin/hgTracks?db=GRCh38&position=chr9%3A35737939-35736866	KO- vs. CT-
ENSG00000147140.17:s:71297361-71297461	NONO	ENSG00000147140	chrX	+	intron retention	0.202001	-0.195199	0.999765	0.999705	71297461-71297836;71297462-71297587	TRUE	http://genome.ucsc.edu/cgi-bin/hgTracks?db=GRCh38&position=chrX%3A71298508-71297361	KO- vs. CT-
ENSG00000127603.30:t:39484601-39484730	MACF1	ENSG00000127603	chr1	+	exon skipping	0.201733	-0.201733	0.977643	0.977643	39481030-39484601;39480009-39484601	TRUE	http://genome.ucsc.edu/cgi-bin/hgTracks?db=GRCh38&position=chr1%3A39484730-39479798	KO+ vs. CT+
ENSG00000178149.17:s:49015973-49016086	DALRD3	ENSG00000178149	chr3	-	intron retention	0.201621	-0.201621	0.991116	0.991116	49015873-49015972;49015872-49015973	TRUE	http://genome.ucsc.edu/cgi-bin/hgTracks?db=GRCh38&position=chr3%3A49016086-49015804	KO- vs. CT-
ENSG00000178761.15:s:74906587-74906883	FAM219B	ENSG00000178761	chr15	-	exon skipping	0.201183	-0.201183	0.955631	0.955631	74905231-74906587;74906365-74906587	TRUE	http://genome.ucsc.edu/cgi-bin/hgTracks?db=GRCh38&position=chr15%3A74906883-74905154	KO- vs. CT-
ENSG00000130402.13:t:38714469-38714561	ACTN4	ENSG00000130402	chr19	+	exon skipping	0.200597	-0.20017	0.99358	0.99341	38710342-38714469;38711361-38714469	TRUE	http://genome.ucsc.edu/cgi-bin/hgTracks?db=GRCh38&position=chr19%3A38714561-38647649	KO+ vs. CT+
ENSG00000265681.7:t:49491532-49491586	RPL17	ENSG00000265681	chr18	-	intron retention	0.199477	-0.134409	0.9927	0.953093	49491584-49492275;49491587-49491625	TRUE	http://genome.ucsc.edu/cgi-bin/hgTracks?db=GRCh38&position=chr18%3A49492523-49491532	KO- vs. CT-
ENSG00000168488.18:s:28835933-28836176	ATXN2L	ENSG00000168488	chr16	+	intron retention	0.198838	-0.102275	0.950552	0.747908	28836122-28836728;28836177-28836325	TRUE	http://genome.ucsc.edu/cgi-bin/hgTracks?db=GRCh38&position=chr16%3A28837237-28835933	KO- vs. CT-
ENSG00000103495.14:t:29810077-29810418	MAZ	ENSG00000103495	chr16	+	exon skipping	0.19858	-0.199328	0.987357	0.987923	29808741-29810077;29809764-29810077	TRUE	http://genome.ucsc.edu/cgi-bin/hgTracks?db=GRCh38&position=chr16%3A29810418-29806978	KO- vs. CT-
ENSG00000153551.14:s:32441840-32442013	CMTM7	ENSG00000153551	chr3	+	exon skipping	0.198394	-0.166559	0.927191	0.872101	32442013-32449454;32442013-32452392	TRUE	http://genome.ucsc.edu/cgi-bin/hgTracks?db=GRCh38&position=chr3%3A32455528-32441840	KO- vs. CT-
ENSG00000102898.12:t:67865102-67865229	NUTF2	ENSG00000102898	chr16	+	exon skipping	0.197774	-0.191673	0.987568	0.983296	67846985-67865102;67847456-67865102	TRUE	http://genome.ucsc.edu/cgi-bin/hgTracks?db=GRCh38&position=chr16%3A67865229-67846923	KO- vs. CT-
ENSG00000168393.13:t:241678452-241678649	DTYMK	ENSG00000168393	chr2	-	exon skipping	0.197339	-0.199635	0.912912	0.917292	241678649-241680229;241678649-241685769	TRUE	http://genome.ucsc.edu/cgi-bin/hgTracks?db=GRCh38&position=chr2%3A241685877-241678452	CT+ vs. CT-
ENSG00000130402.13:t:38714469-38714561	ACTN4	ENSG00000130402	chr19	+	exon skipping	0.19707	-0.196969	0.971255	0.971195	38710342-38714469;38711361-38714469	TRUE	http://genome.ucsc.edu/cgi-bin/hgTracks?db=GRCh38&position=chr19%3A38714561-38647649	KO- vs. CT-
ENSG00000129197.15:s:5422769-5423069	RPAIN	ENSG00000129197	chr17	+	exon skipping	0.195831	-0.108551	0.94243	0.679243	5422829-5426236;5422829-5425971	TRUE	http://genome.ucsc.edu/cgi-bin/hgTracks?db=GRCh38&position=chr17%3A5432877-5422769	CT+ vs. CT-
ENSG00000105372.8:t:41860775-41860845	RPS19	ENSG00000105372	chr19	+	alternative 5' splice site	0.195255	-0.161421	0.977914	0.949696	41860289-41860775;41860445-41860775	TRUE	http://genome.ucsc.edu/cgi-bin/hgTracks?db=GRCh38&position=chr19%3A41860845-41860255	KO- vs. CT-
ENSG00000185630.19:s:164811990-164812149	PBX1	ENSG00000185630	chr1	+	exon skipping	0.194511	-0.194511	0.917941	0.917942	164812149-164821537;164812149-164820072	TRUE	http://genome.ucsc.edu/cgi-bin/hgTracks?db=GRCh38&position=chr1%3A164821626-164811990	KO- vs. CT-
ENSG00000088833.18:t:1454967-1455132	NSFL1C	ENSG00000088833	chr20	-	exon skipping	0.194207	-0.205366	0.959677	0.976966	1455132-1455714;1455132-1458200	TRUE	http://genome.ucsc.edu/cgi-bin/hgTracks?db=GRCh38&position=chr20%3A1458274-1454967	KO- vs. CT-
ENSG00000163913.12:t:129495446-129495607	IFT122	ENSG00000163913	chr3	+	exon skipping	0.193887	-0.193887	0.91273	0.91273	129492194-129495446;129488397-129495446	TRUE	http://genome.ucsc.edu/cgi-bin/hgTracks?db=GRCh38&position=chr3%3A129495607-129488191	KO- vs. CT-
ENSG00000166199.13:s:43889725-43889828	ALKBH3	ENSG00000166199	chr11	+	exon skipping	0.192973	-0.153611	0.927436	0.984903	43889828-43892041;43889828-43901516	TRUE	http://genome.ucsc.edu/cgi-bin/hgTracks?db=GRCh38&position=chr11%3A43919136-43889725	CT+ vs. CT-
ENSG00000182287.15:s:15845379-15845516	AP1S2	ENSG00000182287	chrX	-	exon skipping	0.192384	-0.125956	0.905065	0.775846	15827372-15845379;15833007-15845379	TRUE	http://genome.ucsc.edu/cgi-bin/hgTracks?db=GRCh38&position=chrX%3A15845516-15825806	CT+ vs. CT-
ENSG00000077782.21:s:38457356-38457534	FGFR1	ENSG00000077782	chr8	-	exon skipping	0.192057	-0.172696	0.998921	0.992554	38428435-38457356;38429948-38457356	TRUE	http://genome.ucsc.edu/cgi-bin/hgTracks?db=GRCh38&position=chr8%3A38457534-38421708	KO+ vs. CT+
ENSG00000116698.21:s:183545966-183546337	SMG7	ENSG00000116698	chr1	+	exon skipping	0.191953	-0.191953	0.918931	0.918931	183546337-183549208;183546337-183547103	TRUE	http://genome.ucsc.edu/cgi-bin/hgTracks?db=GRCh38&position=chr1%3A183549288-183545966	KO- vs. CT-
ENSG00000160310.18:t:46636896-46636990	PRMT2	ENSG00000160310	chr21	+	exon skipping	0.191146	-0.191146	0.925702	0.925702	46635763-46636896;46636547-46636896	TRUE	http://genome.ucsc.edu/cgi-bin/hgTracks?db=GRCh38&position=chr21%3A46636990-46635595	CT+ vs. CT-
ENSG00000065427.15:t:75641564-75641723	KARS1	ENSG00000065427	chr16	-	exon skipping	0.190772	-0.184782	0.966176	0.959961	75641723-75647578;75641723-75644283	TRUE	http://genome.ucsc.edu/cgi-bin/hgTracks?db=GRCh38&position=chr16%3A75648643-75641564	KO- vs. CT-
ENSG00000124155.18:t:45419143-45419395	PIGT	ENSG00000124155	chr20	+	exon skipping	0.190527	-0.115562	0.905386	0.784987	45418979-45419295;45416343-45419295	TRUE	http://genome.ucsc.edu/cgi-bin/hgTracks?db=GRCh38&position=chr20%3A45419395-45416084	CT+ vs. CT-
ENSG00000152795.18:s:82426037-82426129	HNRNPDL	ENSG00000152795	chr4	-	exon skipping	0.18934	-0.0818693	0.99965	0.788882	82424883-82426037;82425667-82426037	TRUE	http://genome.ucsc.edu/cgi-bin/hgTracks?db=GRCh38&position=chr4%3A82426129-82422565	KO- vs. CT-
ENSG00000198467.16:s:35685145-35685339	TPM2	ENSG00000198467	chr9	-	exon skipping	0.188757	-0.188757	0.960595	0.960595	35685139-35685269;35684807-35685269	TRUE	http://genome.ucsc.edu/cgi-bin/hgTracks?db=GRCh38&position=chr9%3A35685339-35684732	KO- vs. CT-
ENSG00000094914.14:t:53314298-53314441	AAAS	ENSG00000094914	chr12	-	exon skipping	0.188657	-0.188657	0.990481	0.990481	53314441-53315094;53314441-53314751	TRUE	http://genome.ucsc.edu/cgi-bin/hgTracks?db=GRCh38&position=chr12%3A53315140-53314298	KO- vs. CT-
ENSG00000088305.18:t:32807762-32809356	DNMT3B	ENSG00000088305	chr20	+	exon skipping	0.188127	-0.188127	0.912382	0.912382	32802470-32807762;32806327-32807762	TRUE	http://genome.ucsc.edu/cgi-bin/hgTracks?db=GRCh38&position=chr20%3A32809356-32802385	CT+ vs. CT-
ENSG00000001497.18:t:65524056-65524262	LAS1L	ENSG00000001497	chrX	-	exon skipping	0.188029	-0.172989	0.938528	0.924269	65524262-65524965;65524262-65524564	TRUE	http://genome.ucsc.edu/cgi-bin/hgTracks?db=GRCh38&position=chrX%3A65525050-65524056	CT+ vs. CT-
ENSG00000160752.15:t:155310043-155310205	FDPS	ENSG00000160752	chr1	+	exon skipping	0.186808	-0.143959	0.984562	0.971649	155308965-155310043;155309965-155310043	TRUE	http://genome.ucsc.edu/cgi-bin/hgTracks?db=GRCh38&position=chr1%3A155310205-155308748	KO- vs. CT-
ENSG00000163832.16:t:47511148-47511226	ELP6	ENSG00000163832	chr3	-	exon skipping	0.186576	-0.185437	0.872616	0.936528	47511226-47513537;47511226-47512992	TRUE	http://genome.ucsc.edu/cgi-bin/hgTracks?db=GRCh38&position=chr3%3A47513712-47511148	CT+ vs. CT-
ENSG00000136068.15:s:58138282-58138529	FLNB	ENSG00000136068	chr3	+	exon skipping	0.185851	-0.185851	0.9396	0.9396	58138529-58141858;58138529-58142650	TRUE	http://genome.ucsc.edu/cgi-bin/hgTracks?db=GRCh38&position=chr3%3A58142752-58138282	KO+ vs. CT+
ENSG00000117523.16:s:171588379-171588505	PRRC2C	ENSG00000117523	chr1	+	exon skipping	0.185825	-0.176208	0.945733	0.933758	171588505-171591587;171588505-171591152	TRUE	http://genome.ucsc.edu/cgi-bin/hgTracks?db=GRCh38&position=chr1%3A171593511-171588379	KO- vs. CT-
ENSG00000185187.13:s:406142-406370	SIGIRR	ENSG00000185187	chr11	-	intron retention	0.185702	-0.0991839	0.93769	0.839015	406059-406349;406060-406141	TRUE	http://genome.ucsc.edu/cgi-bin/hgTracks?db=GRCh38&position=chr11%3A406370-405716	KO- vs. CT-
ENSG00000143061.18:t:116603624-116604025	IGSF3	ENSG00000143061	chr1	-	exon skipping	0.185603	-0.185603	0.927278	0.927278	116604025-116606492;116604025-116607942	TRUE	http://genome.ucsc.edu/cgi-bin/hgTracks?db=GRCh38&position=chr1%3A116608331-116603624	KO- vs. CT-
ENSG00000117523.16:t:171591587-171593511	PRRC2C	ENSG00000117523	chr1	+	exon skipping	0.185269	-0.136772	0.956512	0.863022	171588505-171591587;171591204-171591587	TRUE	http://genome.ucsc.edu/cgi-bin/hgTracks?db=GRCh38&position=chr1%3A171593511-171588379	KO- vs. CT-
ENSG00000153363.13:t:211426211-211426283	LINC00467	ENSG00000153363	chr1	+	exon skipping	0.184969	-0.18849	0.999797	0.999965	211399437-211426211;211396831-211426211	TRUE	http://genome.ucsc.edu/cgi-bin/hgTracks?db=GRCh38&position=chr1%3A211426283-211396767	KO- vs. CT-
ENSG00000198467.16:s:35685064-35685139	TPM2	ENSG00000198467	chr9	-	intron retention	0.184854	-0.184854	0.968922	0.968922	35684550-35685064;35684808-35685063	TRUE	http://genome.ucsc.edu/cgi-bin/hgTracks?db=GRCh38&position=chr9%3A35685139-35684488	KO- vs. CT-
ENSG00000161249.21:s:35498247-35498763	DMKN	ENSG00000161249	chr19	-	exon skipping	0.184854	-0.0903726	0.98539	0.768396	35497538-35498716;35497681-35498716	TRUE	http://genome.ucsc.edu/cgi-bin/hgTracks?db=GRCh38&position=chr19%3A35498763-35497220	CT+ vs. CT-
ENSG00000023902.14:t:150150607-150151058	PLEKHO1	ENSG00000023902	chr1	+	exon skipping	0.184308	-0.184308	0.904974	0.904974	150150287-150150912;150149786-150150912	TRUE	http://genome.ucsc.edu/cgi-bin/hgTracks?db=GRCh38&position=chr1%3A150151058-150149183	CT+ vs. CT-
ENSG00000138073.14:t:27132010-27132082	PREB	ENSG00000138073	chr2	-	exon skipping	0.184301	-0.184473	0.9921	0.970303	27132082-27132603;27132082-27132230	TRUE	http://genome.ucsc.edu/cgi-bin/hgTracks?db=GRCh38&position=chr2%3A27132727-27132010	KO- vs. CT-
ENSG00000116212.15:t:53951986-53952472	LRRC42	ENSG00000116212	chr1	+	exon skipping	0.18427	-0.160394	0.919499	0.854644	53947821-53951986;53946549-53951986	TRUE	http://genome.ucsc.edu/cgi-bin/hgTracks?db=GRCh38&position=chr1%3A53952472-53946350	KO- vs. CT-
ENSG00000197746.14:t:71821876-71822205	PSAP	ENSG00000197746	chr10	-	exon skipping	0.183759	-0.183921	1	1	71822007-71823888;71822007-71825837	TRUE	http://genome.ucsc.edu/cgi-bin/hgTracks?db=GRCh38&position=chr10%3A71825893-71821876	KO- vs. CT-
ENSG00000263001.7:t:74728786-74728896	GTF2I	ENSG00000263001	chr7	+	exon skipping	0.18325	-0.184915	0.904946	0.908314	74716950-74728786;74718941-74728786	TRUE	http://genome.ucsc.edu/cgi-bin/hgTracks?db=GRCh38&position=chr7%3A74728896-74716612	CT+ vs. CT-
ENSG00000099875.16:s:2039955-2040177	MKNK2	ENSG00000099875	chr19	-	exon skipping	0.18276	-0.18276	0.965461	0.965461	2039856-2040134;2037829-2040134	TRUE	http://genome.ucsc.edu/cgi-bin/hgTracks?db=GRCh38&position=chr19%3A2040177-2037465	KO- vs. CT-
ENSG00000100416.15:s:46346422-46346544	TRMU	ENSG00000100416	chr22	+	alternative 3' splice site	0.182311	-0.108544	0.915629	0.755256	46346544-46350291;46346544-46350346	TRUE	http://genome.ucsc.edu/cgi-bin/hgTracks?db=GRCh38&position=chr22%3A46350463-46346422	KO- vs. CT-
ENSG00000100416.15:t:46350291-46350463	TRMU	ENSG00000100416	chr22	+	alternative 3' splice site	0.182311	-0.108544	0.915629	0.755256	46346544-46350291;46346544-46350346	TRUE	http://genome.ucsc.edu/cgi-bin/hgTracks?db=GRCh38&position=chr22%3A46350463-46346422	KO- vs. CT-
ENSG00000104723.21:s:15748375-15748846	TUSC3	ENSG00000104723	chr8	+	exon skipping	0.181893	-0.181893	0.942613	0.942613	15748465-15764203;15748465-15757791	TRUE	http://genome.ucsc.edu/cgi-bin/hgTracks?db=GRCh38&position=chr8%3A15766649-15748375	CT+ vs. CT-
ENSG00000197746.14:t:71821876-71822205	PSAP	ENSG00000197746	chr10	-	exon skipping	0.181646	-0.181805	0.999999	0.999999	71822007-71823888;71822007-71825837	TRUE	http://genome.ucsc.edu/cgi-bin/hgTracks?db=GRCh38&position=chr10%3A71825893-71821876	KO+ vs. CT+
ENSG00000196924.19:t:154354825-154355072	FLNA	ENSG00000196924	chrX	-	exon skipping	0.181267	-0.180112	0.98358	0.982398	154355072-154357251;154355072-154357434	TRUE	http://genome.ucsc.edu/cgi-bin/hgTracks?db=GRCh38&position=chrX%3A154359154-154354825	KO+ vs. CT+
ENSG00000168488.18:t:28836728-28837237	ATXN2L	ENSG00000168488	chr16	+	intron retention	0.18092	-0.21152	0.95362	0.994442	28836485-28836728;28836491-28836727	TRUE	http://genome.ucsc.edu/cgi-bin/hgTracks?db=GRCh38&position=chr16%3A28837237-28835933	CT+ vs. CT-
ENSG00000288534.1:t:57806915-57806983	AP001931.2	ENSG00000288534	chr11	+	exon skipping	0.180865	-0.180865	0.948249	0.948249	57806035-57806915;57806478-57806915	TRUE	http://genome.ucsc.edu/cgi-bin/hgTracks?db=GRCh38&position=chr11%3A57806983-57805882	KO+ vs. CT+
ENSG00000198561.15:t:57806523-57806983	CTNND1	ENSG00000198561	chr11	+	exon skipping	0.180865	-0.180865	0.948249	0.948249	57806035-57806915;57806478-57806915	TRUE	http://genome.ucsc.edu/cgi-bin/hgTracks?db=GRCh38&position=chr11%3A57806983-57805882	KO+ vs. CT+
ENSG00000115307.17:s:74529132-74529282	AUP1	ENSG00000115307	chr2	-	intron retention	0.180568	-0.180568	0.957138	0.957138	74528935-74529132;74528937-74529131	TRUE	http://genome.ucsc.edu/cgi-bin/hgTracks?db=GRCh38&position=chr2%3A74529282-74528751	KO- vs. CT-
ENSG00000148180.21:s:121281470-121281562	GSN	ENSG00000148180	chr9	+	exon skipping	0.180281	-0.186336	0.99596	0.996136	121281562-121300056;121281562-121301963	TRUE	http://genome.ucsc.edu/cgi-bin/hgTracks?db=GRCh38&position=chr9%3A121302167-121281470	KO- vs. CT-
ENSG00000084234.18:s:130122305-130122513	APLP2	ENSG00000084234	chr11	+	exon skipping	0.179993	-0.179993	0.971677	0.971677	130122513-130126700;130122513-130123612	TRUE	http://genome.ucsc.edu/cgi-bin/hgTracks?db=GRCh38&position=chr11%3A130126830-130122305	KO- vs. CT-
ENSG00000105518.14:t:11345520-11345737	TMEM205	ENSG00000105518	chr19	-	alternative 3' splice site	0.17956	-0.153984	0.913092	0.85902	11345628-11346127;11345737-11346127	TRUE	http://genome.ucsc.edu/cgi-bin/hgTracks?db=GRCh38&position=chr19%3A11346518-11345520	KO- vs. CT-
ENSG00000118418.14:s:79202276-79202389	HMGN3	ENSG00000118418	chr6	-	alternative 5' splice site	0.179284	-0.11161	0.934279	0.698391	79201726-79202276;79201726-79202317	TRUE	http://genome.ucsc.edu/cgi-bin/hgTracks?db=GRCh38&position=chr6%3A79202389-79201245	CT+ vs. CT-
ENSG00000041982.16:s:115073603-115073866	TNC	ENSG00000041982	chr9	-	exon skipping	0.178864	-0.152539	0.993993	0.906948	115042341-115073603;115064919-115073603	TRUE	http://genome.ucsc.edu/cgi-bin/hgTracks?db=GRCh38&position=chr9%3A115073866-115042219	KO+ vs. CT+
ENSG00000198176.13:s:113636534-113636700	TFDP1	ENSG00000198176	chr13	+	exon skipping	0.17838	-0.196334	0.915045	0.940644	113636700-113637818;113636700-113640120	TRUE	http://genome.ucsc.edu/cgi-bin/hgTracks?db=GRCh38&position=chr13%3A113641473-113636534	KO+ vs. CT+
ENSG00000104529.17:t:143581229-143584251	EEF1D	ENSG00000104529	chr8	-	exon skipping	0.177306	-0.177111	0.993801	0.99384	143581328-143586219;143581328-143586729	TRUE	http://genome.ucsc.edu/cgi-bin/hgTracks?db=GRCh38&position=chr8%3A143587564-143581229	KO+ vs. CT+
ENSG00000101150.18:s:63873668-63873816	TPD52L2	ENSG00000101150	chr20	+	exon skipping	0.176941	-0.177115	0.980827	0.98003	63873816-63875816;63873816-63882719	TRUE	http://genome.ucsc.edu/cgi-bin/hgTracks?db=GRCh38&position=chr20%3A63889238-63873668	KO+ vs. CT+
ENSG00000133030.22:s:17161240-17161356	MPRIP	ENSG00000133030	chr17	+	exon skipping	0.176602	-0.176602	0.923847	0.923847	17161356-17164109;17161356-17171718	TRUE	http://genome.ucsc.edu/cgi-bin/hgTracks?db=GRCh38&position=chr17%3A17171865-17161240	KO- vs. CT-
ENSG00000268790.5:t:16647096-16647261	AC008764.4	ENSG00000268790	chr19	-	exon skipping	0.176414	-0.176414	0.925701	0.925701	16647261-16654035;16647261-16659395	TRUE	http://genome.ucsc.edu/cgi-bin/hgTracks?db=GRCh38&position=chr19%3A16659447-16647096	KO- vs. CT-
ENSG00000243147.8:t:27779433-27779734	MRPL33	ENSG00000243147	chr2	+	exon skipping	0.176339	-0.176339	0.959448	0.959448	27772692-27779433;27774530-27779433	TRUE	http://genome.ucsc.edu/cgi-bin/hgTracks?db=GRCh38&position=chr2%3A27779734-27772674	CT+ vs. CT-
ENSG00000165349.12:s:70930977-70931125	SLC7A3	ENSG00000165349	chrX	-	alternative 3' splice site	0.176067	-0.176067	0.914278	0.914278	70929998-70930977;70930022-70930977	TRUE	http://genome.ucsc.edu/cgi-bin/hgTracks?db=GRCh38&position=chrX%3A70931125-70929628	CT+ vs. CT-
ENSG00000266086.3:s:58004923-58005973	AC015813.2	ENSG00000266086	chr17	-	intron retention	0.175499	-0.176009	0.989144	0.989579	58004002-58004922;58004001-58004923	TRUE	http://genome.ucsc.edu/cgi-bin/hgTracks?db=GRCh38&position=chr17%3A58005973-57989649	CT+ vs. CT-
ENSG00000077782.21:t:38428346-38428444	FGFR1	ENSG00000077782	chr8	-	exon skipping	0.175066	-0.186533	0.989471	0.979572	38428435-38457356;38428435-38429682	TRUE	http://genome.ucsc.edu/cgi-bin/hgTracks?db=GRCh38&position=chr8%3A38467900-38428346	KO- vs. CT-
ENSG00000137312.15:s:30742147-30742357	FLOT1	ENSG00000137312	chr6	-	exon skipping	0.174927	-0.192169	0.90162	0.914612	30740798-30742147;30741867-30742147	TRUE	http://genome.ucsc.edu/cgi-bin/hgTracks?db=GRCh38&position=chr6%3A30742357-30740496	CT+ vs. CT-
ENSG00000111348.9:t:14947689-14947949	ARHGDIB	ENSG00000111348	chr12	-	exon skipping	0.174561	-0.172975	0.927987	0.924583	14947949-14948800;14947949-14949802	TRUE	http://genome.ucsc.edu/cgi-bin/hgTracks?db=GRCh38&position=chr12%3A14949885-14947689	KO+ vs. CT+
ENSG00000041982.16:t:115042219-115042341	TNC	ENSG00000041982	chr9	-	exon skipping	0.174456	-0.172658	0.9825	0.984425	115042341-115046410;115042341-115073603	TRUE	http://genome.ucsc.edu/cgi-bin/hgTracks?db=GRCh38&position=chr9%3A115073866-115042219	CT+ vs. CT-
ENSG00000118418.14:t:79201245-79201726	HMGN3	ENSG00000118418	chr6	-	alternative 5' splice site	0.174423	-0.122735	0.913456	0.752626	79201726-79202276;79201726-79202317	TRUE	http://genome.ucsc.edu/cgi-bin/hgTracks?db=GRCh38&position=chr6%3A79202389-79201245	CT+ vs. CT-
ENSG00000130203.10:s:44905791-44905923	APOE	ENSG00000130203	chr19	+	alternative 5' splice site	0.173843	-0.192534	0.889554	0.927	44905841-44906602;44905923-44906602	TRUE	http://genome.ucsc.edu/cgi-bin/hgTracks?db=GRCh38&position=chr19%3A44907326-44905791	KO- vs. CT-
ENSG00000004455.17:t:33007940-33010833	AK2	ENSG00000004455	chr1	-	intron retention	0.173715	-0.181931	0.881756	0.971912	33010833-33012074;33010834-33011447	TRUE	http://genome.ucsc.edu/cgi-bin/hgTracks?db=GRCh38&position=chr1%3A33013402-33007940	KO- vs. CT-
ENSG00000234741.8:s:173864631-173864906	GAS5	ENSG00000234741	chr1	-	intron retention	0.172963	-0.16733	0.991846	0.990324	173864506-173864675;173864507-173864630	TRUE	http://genome.ucsc.edu/cgi-bin/hgTracks?db=GRCh38&position=chr1%3A173864906-173864257	KO- vs. CT-
ENSG00000143624.14:s:153760827-153760918	INTS3	ENSG00000143624	chr1	+	exon skipping	0.172844	-0.172844	0.980263	0.980263	153760918-153761570;153760918-153761020	TRUE	http://genome.ucsc.edu/cgi-bin/hgTracks?db=GRCh38&position=chr1%3A153761676-153760827	CT+ vs. CT-
ENSG00000163170.12:s:74145189-74145508	BOLA3	ENSG00000163170	chr2	-	exon skipping	0.172009	-0.172009	0.938701	0.938701	74142360-74145189;74135658-74145189	TRUE	http://genome.ucsc.edu/cgi-bin/hgTracks?db=GRCh38&position=chr2%3A74145508-74135400	KO- vs. CT-
ENSG00000196839.13:t:44621018-44621147	ADA	ENSG00000196839	chr20	-	exon skipping	0.171675	-0.171675	0.935274	0.935274	44621147-44622829;44621147-44622588	TRUE	http://genome.ucsc.edu/cgi-bin/hgTracks?db=GRCh38&position=chr20%3A44622930-44621018	CT+ vs. CT-
ENSG00000214046.9:t:16647007-16647261	SMIM7	ENSG00000214046	chr19	-	exon skipping	0.170502	-0.174327	0.917998	0.924287	16647261-16654035;16647261-16659395	TRUE	http://genome.ucsc.edu/cgi-bin/hgTracks?db=GRCh38&position=chr19%3A16659447-16647007	KO- vs. CT-
ENSG00000099956.20:s:23791756-23791894	SMARCB1	ENSG00000099956	chr22	+	alternative 5' splice site	0.170408	-0.170408	0.972261	0.972261	23791894-23793559;23791867-23793559	TRUE	http://genome.ucsc.edu/cgi-bin/hgTracks?db=GRCh38&position=chr22%3A23793688-23791756	CT+ vs. CT-
ENSG00000151923.18:s:119577080-119577214	TIAL1	ENSG00000151923	chr10	-	intron retention	0.17023	-0.143571	0.966266	0.963874	119576750-119577080;119576906-119577079	TRUE	http://genome.ucsc.edu/cgi-bin/hgTracks?db=GRCh38&position=chr10%3A119577214-119576611	KO- vs. CT-
ENSG00000161016.18:s:144792245-144792587	RPL8	ENSG00000161016	chr8	-	alternative 5' splice site	0.169922	-0.151695	0.943766	0.90204	144792140-144792366;144792140-144792245	TRUE	http://genome.ucsc.edu/cgi-bin/hgTracks?db=GRCh38&position=chr8%3A144792587-144791371	KO- vs. CT-
ENSG00000130706.13:s:62308021-62308178	ADRM1	ENSG00000130706	chr20	+	exon skipping	0.169209	-0.169209	0.987689	0.987689	62308178-62308655;62308178-62308368	TRUE	http://genome.ucsc.edu/cgi-bin/hgTracks?db=GRCh38&position=chr20%3A62308862-62308021	KO- vs. CT-
ENSG00000001497.18:s:65524764-65525050	LAS1L	ENSG00000001497	chrX	-	exon skipping	0.169101	-0.169101	0.928822	0.928822	65524262-65524965;65524614-65524965	TRUE	http://genome.ucsc.edu/cgi-bin/hgTracks?db=GRCh38&position=chrX%3A65525050-65524056	CT+ vs. CT-
ENSG00000047849.21:t:47857431-47857512	MAP4	ENSG00000047849	chr3	-	exon skipping	0.168931	-0.168931	0.913717	0.913717	47857512-47867246;47857512-47870813	TRUE	http://genome.ucsc.edu/cgi-bin/hgTracks?db=GRCh38&position=chr3%3A47871105-47857431	KO- vs. CT-
ENSG00000142453.12:s:10921050-10921127	CARM1	ENSG00000142453	chr19	+	exon skipping	0.168545	-0.168545	0.931619	0.931619	10921127-10921615;10921127-10921375	TRUE	http://genome.ucsc.edu/cgi-bin/hgTracks?db=GRCh38&position=chr19%3A10923075-10921050	CT+ vs. CT-
ENSG00000137500.9:s:83285553-83286085	CCDC90B	ENSG00000137500	chr11	-	alternative 5' splice site	0.168441	-0.120304	0.912746	0.82211	83280260-83285873;83280260-83285553	TRUE	http://genome.ucsc.edu/cgi-bin/hgTracks?db=GRCh38&position=chr11%3A83286085-83274177	KO- vs. CT-
ENSG00000006118.15:t:60934338-60934617	TMEM132A	ENSG00000006118	chr11	+	intron retention	0.166935	-0.159884	0.94818	0.936311	60933744-60934488;60934206-60934337	TRUE	http://genome.ucsc.edu/cgi-bin/hgTracks?db=GRCh38&position=chr11%3A60934617-60933542	CT+ vs. CT-
ENSG00000182979.18:s:105465334-105466578	MTA1	ENSG00000182979	chr14	+	exon skipping	0.166891	-0.166891	0.971722	0.971722	105466578-105466707;105466578-105469467	TRUE	http://genome.ucsc.edu/cgi-bin/hgTracks?db=GRCh38&position=chr14%3A105469498-105465334	KO- vs. CT-
ENSG00000265992.1:s:54633559-54633740	ESRG	ENSG00000265992	chr3	-	alternative 3' and 5' splice sites	0.165793	-0.0882142	0.994454	0.740652	54632807-54633732;54632502-54633559	TRUE	http://genome.ucsc.edu/cgi-bin/hgTracks?db=GRCh38&position=chr3%3A54633740-54632122	KO- vs. CT-
ENSG00000124193.16:t:43459771-43459895	SRSF6	ENSG00000124193	chr20	+	exon skipping	0.165665	-0.122221	0.961374	0.873773	43458509-43459771;43459420-43459771	TRUE	http://genome.ucsc.edu/cgi-bin/hgTracks?db=GRCh38&position=chr20%3A43459895-43458361	KO- vs. CT-
ENSG00000140416.23:t:63061713-63061788	TPM1	ENSG00000140416	chr15	+	exon skipping	0.165546	-0.121263	0.989525	0.926672	63060939-63061713;63061273-63061713	TRUE	http://genome.ucsc.edu/cgi-bin/hgTracks?db=GRCh38&position=chr15%3A63061788-63059563	KO- vs. CT-
ENSG00000085733.16:t:70422940-70422995	CTTN	ENSG00000085733	chr11	+	exon skipping	0.164881	-0.173427	0.950088	0.971385	70421580-70422940;70420510-70422940	TRUE	http://genome.ucsc.edu/cgi-bin/hgTracks?db=GRCh38&position=chr11%3A70422995-70420386	KO+ vs. CT+
ENSG00000288597.1:s:103762907-103765154	AC234782.2	ENSG00000288597	chrX	-	exon skipping	0.164667	-0.0771559	0.90814	0.604987	103749848-103764962;103761535-103764962	TRUE	http://genome.ucsc.edu/cgi-bin/hgTracks?db=GRCh38&position=chrX%3A103765154-103724898	KO- vs. CT-
ENSG00000099622.14:s:1271981-1272374	CIRBP	ENSG00000099622	chr19	+	intron retention	0.164501	-0.0940633	0.925606	0.723744	1272051-1272427;1272375-1272426	TRUE	http://genome.ucsc.edu/cgi-bin/hgTracks?db=GRCh38&position=chr19%3A1274595-1271981	CT+ vs. CT-
ENSG00000160753.16:t:155326898-155327132	RUSC1	ENSG00000160753	chr1	+	intron retention	0.164347	-0.164347	0.936403	0.936403	155326885-155326897;155325910-155326898	TRUE	http://genome.ucsc.edu/cgi-bin/hgTracks?db=GRCh38&position=chr1%3A155327132-155325864	KO- vs. CT-
ENSG00000171453.20:s:43519706-43519905	POLR1C	ENSG00000171453	chr6	+	intron retention	0.16434	-0.146959	0.912874	0.899937	43519838-43520066;43519906-43520065	TRUE	http://genome.ucsc.edu/cgi-bin/hgTracks?db=GRCh38&position=chr6%3A43520427-43519706	KO- vs. CT-
ENSG00000161249.21:s:35498247-35498763	DMKN	ENSG00000161249	chr19	-	exon skipping	0.164056	-0.0376399	0.959647	0.370891	35497538-35498716;35497681-35498716	TRUE	http://genome.ucsc.edu/cgi-bin/hgTracks?db=GRCh38&position=chr19%3A35498763-35497220	KO- vs. CT-
ENSG00000105518.14:s:11346127-11346327	TMEM205	ENSG00000105518	chr19	-	alternative 3' splice site	0.163967	-0.181286	0.866855	0.918988	11345628-11346127;11345737-11346127	TRUE	http://genome.ucsc.edu/cgi-bin/hgTracks?db=GRCh38&position=chr19%3A11346327-11345238	KO- vs. CT-
ENSG00000198176.13:s:113636534-113636700	TFDP1	ENSG00000198176	chr13	+	exon skipping	0.163768	-0.143763	0.904346	0.850213	113636700-113640120;113636700-113637818	TRUE	http://genome.ucsc.edu/cgi-bin/hgTracks?db=GRCh38&position=chr13%3A113641473-113636534	CT+ vs. CT-
ENSG00000106853.20:s:111570091-111570209	PTGR1	ENSG00000106853	chr9	-	exon skipping	0.163533	-0.165104	0.904374	0.911922	111563231-111570091;111564262-111570091	TRUE	http://genome.ucsc.edu/cgi-bin/hgTracks?db=GRCh38&position=chr9%3A111570209-111549722	KO- vs. CT-
ENSG00000119335.17:t:128691078-128691227	SET	ENSG00000119335	chr9	+	exon skipping	0.16303	-0.165518	0.907139	0.914671	128689655-128691170;128684007-128691170	TRUE	http://genome.ucsc.edu/cgi-bin/hgTracks?db=GRCh38&position=chr9%3A128691227-128683655	KO- vs. CT-
ENSG00000160310.18:t:46664295-46665124	PRMT2	ENSG00000160310	chr21	+	exon skipping	0.162971	-0.16255	0.901201	0.899182	46649739-46664295;46663554-46664295	TRUE	http://genome.ucsc.edu/cgi-bin/hgTracks?db=GRCh38&position=chr21%3A46665124-46649513	KO- vs. CT-
ENSG00000160753.16:s:155325864-155325910	RUSC1	ENSG00000160753	chr1	+	exon skipping	0.16292	-0.192187	0.869467	0.936057	155325910-155326580;155325910-155326898	TRUE	http://genome.ucsc.edu/cgi-bin/hgTracks?db=GRCh38&position=chr1%3A155327132-155325864	KO- vs. CT-
ENSG00000159445.13:s:151894830-151895194	THEM4	ENSG00000159445	chr1	-	exon skipping	0.162773	-0.162773	0.938802	0.938802	151889373-151895008;151890214-151895008	TRUE	http://genome.ucsc.edu/cgi-bin/hgTracks?db=GRCh38&position=chr1%3A151895194-151889214	CT+ vs. CT-
ENSG00000177410.13:s:49279104-49279655	ZFAS1	ENSG00000177410	chr20	+	exon skipping	0.161896	-0.165716	0.952718	0.960293	49279208-49289045;49279208-49280485	TRUE	http://genome.ucsc.edu/cgi-bin/hgTracks?db=GRCh38&position=chr20%3A49299600-49279104	KO+ vs. CT+
ENSG00000094914.14:s:53315094-53315140	AAAS	ENSG00000094914	chr12	-	exon skipping	0.16161	-0.16161	0.93609	0.936091	53314441-53315094;53314849-53315094	TRUE	http://genome.ucsc.edu/cgi-bin/hgTracks?db=GRCh38&position=chr12%3A53315140-53314298	KO- vs. CT-
ENSG00000115414.21:t:215391632-215391814	FN1	ENSG00000115414	chr2	-	exon skipping	0.161598	-0.161598	0.993703	0.993703	215391814-215394528;215391814-215392931	TRUE	http://genome.ucsc.edu/cgi-bin/hgTracks?db=GRCh38&position=chr2%3A215394719-215391632	KO- vs. CT-
ENSG00000071054.16:s:101887088-101887261	MAP4K4	ENSG00000071054	chr2	+	alternative 5' splice site	0.161526	-0.161526	0.920822	0.920822	101887261-101887778;101887237-101887778	TRUE	http://genome.ucsc.edu/cgi-bin/hgTracks?db=GRCh38&position=chr2%3A101887937-101887088	KO- vs. CT-
ENSG00000011243.19:t:15403319-15403555	AKAP8L	ENSG00000011243	chr19	-	intron retention	0.160656	-0.157468	0.93488	0.930933	15403556-15403652;15403555-15403658	TRUE	http://genome.ucsc.edu/cgi-bin/hgTracks?db=GRCh38&position=chr19%3A15404042-15403319	KO- vs. CT-
ENSG00000140416.23:t:63062057-63062332	TPM1	ENSG00000140416	chr15	+	exon skipping	0.160611	-0.151817	0.936945	0.918644	63061788-63062215;63061273-63062215	TRUE	http://genome.ucsc.edu/cgi-bin/hgTracks?db=GRCh38&position=chr15%3A63062332-63061198	KO- vs. CT-
ENSG00000111206.13:t:2864683-2864854	FOXM1	ENSG00000111206	chr12	-	exon skipping	0.160302	-0.199565	0.999688	0.999989	2864752-2865355;2864752-2866393	TRUE	http://genome.ucsc.edu/cgi-bin/hgTracks?db=GRCh38&position=chr12%3A2866521-2864683	KO- vs. CT-
ENSG00000161249.21:t:35497220-35497538	DMKN	ENSG00000161249	chr19	-	exon skipping	0.160117	-0.136876	0.941246	0.909677	35497538-35498716;35497538-35497647	TRUE	http://genome.ucsc.edu/cgi-bin/hgTracks?db=GRCh38&position=chr19%3A35498763-35497220	CT+ vs. CT-
ENSG00000105655.19:s:18437860-18437988	ISYNA1	ENSG00000105655	chr19	-	exon skipping	0.159869	-0.17132	0.993426	0.992157	18436479-18437860;18437760-18437860	TRUE	http://genome.ucsc.edu/cgi-bin/hgTracks?db=GRCh38&position=chr19%3A18437988-18436330	KO- vs. CT-
ENSG00000124181.14:s:41173923-41174011	PLCG1	ENSG00000124181	chr20	+	alternative 3' splice site	0.159399	-0.16139	0.926148	0.931006	41174011-41174124;41174011-41174127	TRUE	http://genome.ucsc.edu/cgi-bin/hgTracks?db=GRCh38&position=chr20%3A41182989-41173923	CT+ vs. CT-
ENSG00000177830.18:t:884068-884169	CHID1	ENSG00000177830	chr11	-	exon skipping	0.15918	-0.15918	0.94568	0.94568	884169-893427;884169-899340	TRUE	http://genome.ucsc.edu/cgi-bin/hgTracks?db=GRCh38&position=chr11%3A899401-884068	KO- vs. CT-
ENSG00000166833.22:t:20054080-20054240	NAV2	ENSG00000166833	chr11	+	exon skipping	0.158829	-0.15883	0.939917	0.939917	20051333-20054080;20049195-20054080	TRUE	http://genome.ucsc.edu/cgi-bin/hgTracks?db=GRCh38&position=chr11%3A20054240-20048728	KO- vs. CT-
ENSG00000011243.19:s:15403653-15403805	AKAP8L	ENSG00000011243	chr19	-	intron retention	0.158422	-0.158452	0.932217	0.932097	15403556-15403652;15403555-15403658	TRUE	http://genome.ucsc.edu/cgi-bin/hgTracks?db=GRCh38&position=chr19%3A15403805-15401381	KO- vs. CT-
ENSG00000174748.22:s:23917132-23917295	RPL15	ENSG00000174748	chr3	+	alternative 5' splice site	0.158029	-0.153166	0.924672	0.919481	23917239-23917850;23917295-23917850	TRUE	http://genome.ucsc.edu/cgi-bin/hgTracks?db=GRCh38&position=chr3%3A23918031-23917132	KO- vs. CT-
ENSG00000130731.16:s:636094-636366	METTL26	ENSG00000130731	chr16	-	exon skipping	0.158026	-0.0628961	0.921332	0.536554	634797-636094;635340-636094	TRUE	http://genome.ucsc.edu/cgi-bin/hgTracks?db=GRCh38&position=chr16%3A636366-634664	KO- vs. CT-
ENSG00000101150.18:s:63873668-63873816	TPD52L2	ENSG00000101150	chr20	+	exon skipping	0.157916	-0.159229	0.954063	0.958344	63873816-63875816;63873816-63882719	TRUE	http://genome.ucsc.edu/cgi-bin/hgTracks?db=GRCh38&position=chr20%3A63889238-63873668	KO- vs. CT-
ENSG00000149182.15:s:47174407-47175098	ARFGAP2	ENSG00000149182	chr11	-	exon skipping	0.157609	-0.132923	0.911583	0.80188	47173882-47175015;47173840-47175015	TRUE	http://genome.ucsc.edu/cgi-bin/hgTracks?db=GRCh38&position=chr11%3A47175098-47172281	CT+ vs. CT-
ENSG00000182979.18:t:105469467-105469498	MTA1	ENSG00000182979	chr14	+	exon skipping	0.157042	-0.181274	0.884385	0.924012	105466742-105469467;105466578-105469467	TRUE	http://genome.ucsc.edu/cgi-bin/hgTracks?db=GRCh38&position=chr14%3A105469498-105465334	KO+ vs. CT+
ENSG00000107223.13:t:136862119-136862345	EDF1	ENSG00000107223	chr9	-	intron retention	0.157011	-0.157011	0.993051	0.993052	136862345-136862906;136862346-136862489	TRUE	http://genome.ucsc.edu/cgi-bin/hgTracks?db=GRCh38&position=chr9%3A136862999-136862119	KO- vs. CT-
ENSG00000152795.18:t:82422565-82424883	HNRNPDL	ENSG00000152795	chr4	-	intron retention	0.156919	-0.112008	0.999926	0.966121	82424883-82426037;82424884-82425562	TRUE	http://genome.ucsc.edu/cgi-bin/hgTracks?db=GRCh38&position=chr4%3A82426129-82422565	KO- vs. CT-
ENSG00000068745.15:s:48694872-48695421	IP6K2	ENSG00000068745	chr3	-	exon skipping	0.156747	-0.0873195	0.904969	0.746171	48693179-48695090;48694824-48695090	TRUE	http://genome.ucsc.edu/cgi-bin/hgTracks?db=GRCh38&position=chr3%3A48695421-48692954	KO+ vs. CT+
ENSG00000161249.21:s:35505718-35505765	DMKN	ENSG00000161249	chr19	-	exon skipping	0.156325	-0.157775	0.921111	0.916619	35502886-35505718;35503447-35505718	TRUE	http://genome.ucsc.edu/cgi-bin/hgTracks?db=GRCh38&position=chr19%3A35505765-35500445	KO- vs. CT-
ENSG00000147140.17:s:71297361-71297461	NONO	ENSG00000147140	chrX	+	intron retention	0.15587	-0.148629	0.985787	0.976845	71297461-71297836;71297462-71297587	TRUE	http://genome.ucsc.edu/cgi-bin/hgTracks?db=GRCh38&position=chrX%3A71298508-71297361	CT+ vs. CT-
ENSG00000161249.21:t:35497220-35497538	DMKN	ENSG00000161249	chr19	-	exon skipping	0.155867	-0.114511	0.937741	0.841546	35497538-35498716;35497538-35497647	TRUE	http://genome.ucsc.edu/cgi-bin/hgTracks?db=GRCh38&position=chr19%3A35498763-35497220	KO- vs. CT-
ENSG00000135506.16:t:57720406-57720518	OS9	ENSG00000135506	chr12	+	exon skipping	0.155761	-0.155761	0.907203	0.907203	57719182-57720406;57720263-57720406	TRUE	http://genome.ucsc.edu/cgi-bin/hgTracks?db=GRCh38&position=chr12%3A57720518-57718993	KO- vs. CT-
ENSG00000245910.8:s:66925437-66925596	SNHG6	ENSG00000245910	chr8	-	exon skipping	0.155514	-0.155514	0.947622	0.947623	66922392-66925437;66922725-66925437	TRUE	http://genome.ucsc.edu/cgi-bin/hgTracks?db=GRCh38&position=chr8%3A66925596-66922271	KO+ vs. CT+
ENSG00000115414.21:s:215394528-215394719	FN1	ENSG00000115414	chr2	-	exon skipping	0.155275	-0.155275	0.992332	0.992332	215391814-215394528;215393203-215394528	TRUE	http://genome.ucsc.edu/cgi-bin/hgTracks?db=GRCh38&position=chr2%3A215394719-215391632	KO- vs. CT-
ENSG00000168397.17:s:241671312-241671917	ATG4B	ENSG00000168397	chr2	+	intron retention	0.152777	-0.200213	0.87707	0.96731	241671405-241672191;241671918-241672190	TRUE	http://genome.ucsc.edu/cgi-bin/hgTracks?db=GRCh38&position=chr2%3A241673857-241671312	CT+ vs. CT-
ENSG00000111445.14:t:118019072-118019136	RFC5	ENSG00000111445	chr12	+	exon skipping	0.152678	-0.0804027	0.935648	0.70309	118016892-118019072;118018053-118019072	TRUE	http://genome.ucsc.edu/cgi-bin/hgTracks?db=GRCh38&position=chr12%3A118019136-118013588	CT+ vs. CT-
ENSG00000174748.22:t:23917705-23918031	RPL15	ENSG00000174748	chr3	+	alternative 5' splice site	0.152523	-0.15513	0.908751	0.928581	23917239-23917850;23917295-23917850	TRUE	http://genome.ucsc.edu/cgi-bin/hgTracks?db=GRCh38&position=chr3%3A23918031-23916591	KO- vs. CT-
ENSG00000197746.14:s:71825837-71825893	PSAP	ENSG00000197746	chr10	-	exon skipping	0.152248	-0.15241	0.999966	0.999961	71823896-71825837;71822007-71825837	TRUE	http://genome.ucsc.edu/cgi-bin/hgTracks?db=GRCh38&position=chr10%3A71825893-71821876	KO+ vs. CT+
ENSG00000196923.14:s:177490870-177490906	PDLIM7	ENSG00000196923	chr5	-	exon skipping	0.152106	-0.122459	0.960605	0.884343	177489832-177490870;177490593-177490870	TRUE	http://genome.ucsc.edu/cgi-bin/hgTracks?db=GRCh38&position=chr5%3A177490906-177489393	KO- vs. CT-
ENSG00000164587.13:t:150447585-150447735	RPS14	ENSG00000164587	chr5	-	exon skipping	0.151498	-0.123422	0.883299	0.905077	150447735-150449703;150447735-150449486	TRUE	http://genome.ucsc.edu/cgi-bin/hgTracks?db=GRCh38&position=chr5%3A150449739-150447585	KO- vs. CT-
ENSG00000161249.21:s:35500445-35500580	DMKN	ENSG00000161249	chr19	-	exon skipping	0.151454	-0.151454	0.961533	0.961533	35500029-35500533;35500419-35500533	TRUE	http://genome.ucsc.edu/cgi-bin/hgTracks?db=GRCh38&position=chr19%3A35500580-35499899	KO- vs. CT-
ENSG00000197111.16:s:53467221-53467666	PCBP2	ENSG00000197111	chr12	+	exon skipping	0.150019	-0.127467	0.965815	0.911252	53467293-53467805;53467293-53468777	TRUE	http://genome.ucsc.edu/cgi-bin/hgTracks?db=GRCh38&position=chr12%3A53468832-53467221	KO- vs. CT-
ENSG00000010244.19:s:32365330-32365591	ZNF207	ENSG00000010244	chr17	+	exon skipping	0.149523	-0.149523	0.903957	0.903957	32365487-32367772;32365487-32366665	TRUE	http://genome.ucsc.edu/cgi-bin/hgTracks?db=GRCh38&position=chr17%3A32368433-32365330	CT+ vs. CT-
ENSG00000182979.18:t:105469467-105469498	MTA1	ENSG00000182979	chr14	+	exon skipping	0.149431	-0.154064	0.929788	0.924806	105466742-105469467;105466578-105469467	TRUE	http://genome.ucsc.edu/cgi-bin/hgTracks?db=GRCh38&position=chr14%3A105469498-105465334	KO- vs. CT-
ENSG00000088305.18:s:32802385-32802470	DNMT3B	ENSG00000088305	chr20	+	exon skipping	0.149337	-0.149337	0.900692	0.900692	32802470-32807762;32802470-32805338	TRUE	http://genome.ucsc.edu/cgi-bin/hgTracks?db=GRCh38&position=chr20%3A32809356-32802385	CT+ vs. CT-
ENSG00000148335.15:s:129634054-129634306	NTMT1	ENSG00000148335	chr9	+	alternative 5' splice site	0.149038	-0.104839	0.931653	0.742232	129634221-129635208;129634306-129635208	TRUE	http://genome.ucsc.edu/cgi-bin/hgTracks?db=GRCh38&position=chr9%3A129636135-129634054	CT+ vs. CT-
ENSG00000176444.19:t:155268293-155268359	CLK2	ENSG00000176444	chr1	-	exon skipping	0.148814	-0.0789532	0.927518	0.610024	155268359-155269488;155268359-155268708	TRUE	http://genome.ucsc.edu/cgi-bin/hgTracks?db=GRCh38&position=chr1%3A155269716-155268293	KO- vs. CT-
ENSG00000135457.10:s:51095989-51096040	TFCP2	ENSG00000135457	chr12	-	alternative 3' splice site	0.14825	-0.14825	0.9405	0.9405	51095278-51095989;51095275-51095989	TRUE	http://genome.ucsc.edu/cgi-bin/hgTracks?db=GRCh38&position=chr12%3A51096040-51093656	CT+ vs. CT-
ENSG00000135052.16:t:86079192-86079341	GOLM1	ENSG00000135052	chr9	-	exon skipping	0.148093	-0.158562	0.867732	0.909256	86079341-86099411;86079341-86100025	TRUE	http://genome.ucsc.edu/cgi-bin/hgTracks?db=GRCh38&position=chr9%3A86100173-86079192	KO- vs. CT-
ENSG00000117385.16:s:42747253-42747576	P3H1	ENSG00000117385	chr1	-	alternative 5' splice site	0.1478	-0.0687311	0.9244	0.579566	42746852-42747253;42746852-42747272	TRUE	http://genome.ucsc.edu/cgi-bin/hgTracks?db=GRCh38&position=chr1%3A42747576-42746335	KO- vs. CT-
ENSG00000161249.21:s:35500445-35500580	DMKN	ENSG00000161249	chr19	-	exon skipping	0.147089	-0.147089	0.951722	0.951722	35500029-35500533;35500419-35500533	TRUE	http://genome.ucsc.edu/cgi-bin/hgTracks?db=GRCh38&position=chr19%3A35500580-35499899	CT+ vs. CT-
ENSG00000162576.17:s:1354354-1354509	MXRA8	ENSG00000162576	chr1	-	intron retention	0.146014	-0.146014	0.936299	0.936299	1354232-1354354;1354265-1354353	TRUE	http://genome.ucsc.edu/cgi-bin/hgTracks?db=GRCh38&position=chr1%3A1354509-1354193	KO- vs. CT-
ENSG00000168958.20:s:227325151-227325427	MFF	ENSG00000168958	chr2	+	exon skipping	0.145712	-0.261144	0.795562	0.936986	227325427-227330626;227325427-227328678	TRUE	http://genome.ucsc.edu/cgi-bin/hgTracks?db=GRCh38&position=chr2%3A227332588-227325151	KO+ vs. CT+
ENSG00000130816.17:s:10159842-10159922	DNMT1	ENSG00000130816	chr19	-	intron retention	0.145153	-0.145153	0.987888	0.987888	10159768-10159841;10159767-10159842	TRUE	http://genome.ucsc.edu/cgi-bin/hgTracks?db=GRCh38&position=chr19%3A10159922-10159658	KO+ vs. CT+
ENSG00000100462.16:s:22920810-22921056	PRMT5	ENSG00000100462	chr14	-	intron retention	0.145096	-0.0949231	0.904124	0.711072	22920731-22920988;22920732-22920809	TRUE	http://genome.ucsc.edu/cgi-bin/hgTracks?db=GRCh38&position=chr14%3A22921056-22920525	CT+ vs. CT-
ENSG00000129696.13:s:33500328-33500490	TTI2	ENSG00000129696	chr8	-	intron retention	0.145065	-0.14659	0.941517	0.94643	33499277-33500328;33499278-33500327	TRUE	http://genome.ucsc.edu/cgi-bin/hgTracks?db=GRCh38&position=chr8%3A33500490-33473386	KO- vs. CT-
ENSG00000006118.15:t:60934338-60934617	TMEM132A	ENSG00000006118	chr11	+	intron retention	0.14458	-0.164505	0.892615	0.946867	60933744-60934488;60934206-60934337	TRUE	http://genome.ucsc.edu/cgi-bin/hgTracks?db=GRCh38&position=chr11%3A60934617-60933542	KO- vs. CT-
ENSG00000101224.18:s:3800462-3800498	CDC25B	ENSG00000101224	chr20	+	exon skipping	0.144372	-0.144372	0.940404	0.940405	3800498-3800971;3800498-3800743	TRUE	http://genome.ucsc.edu/cgi-bin/hgTracks?db=GRCh38&position=chr20%3A3801093-3800462	CT+ vs. CT-
ENSG00000141504.12:t:7626707-7626793	SAT2	ENSG00000141504	chr17	-	exon skipping	0.143686	-0.114103	0.91156	0.758584	7626793-7627143;7626793-7626943	TRUE	http://genome.ucsc.edu/cgi-bin/hgTracks?db=GRCh38&position=chr17%3A7627479-7626707	KO- vs. CT-
ENSG00000148335.15:t:129634054-129634306	NTMT1	ENSG00000148335	chr9	+	exon skipping	0.143393	-0.182462	0.918883	0.963577	129626295-129634054;129632865-129634054	TRUE	http://genome.ucsc.edu/cgi-bin/hgTracks?db=GRCh38&position=chr9%3A129634306-129626153	CT+ vs. CT-
ENSG00000089159.17:s:120221623-120221758	PXN	ENSG00000089159	chr12	-	exon skipping	0.142493	-0.218218	0.964256	0.994547	120216581-120221623;120215273-120221623	TRUE	http://genome.ucsc.edu/cgi-bin/hgTracks?db=GRCh38&position=chr12%3A120221758-120215103	KO- vs. CT-
ENSG00000154222.15:s:52354608-52354698	CC2D1B	ENSG00000154222	chr1	-	exon skipping	0.141795	-0.141795	0.952364	0.952364	52353647-52354608;52354454-52354608	TRUE	http://genome.ucsc.edu/cgi-bin/hgTracks?db=GRCh38&position=chr1%3A52354698-52353518	CT+ vs. CT-
ENSG00000110492.16:t:46382057-46382133	MDK	ENSG00000110492	chr11	+	exon skipping	0.140735	-0.0636308	0.946416	0.568474	46381183-46382057;46381758-46382057	TRUE	http://genome.ucsc.edu/cgi-bin/hgTracks?db=GRCh38&position=chr11%3A46382133-46380756	KO- vs. CT-
ENSG00000152795.18:s:82426037-82426129	HNRNPDL	ENSG00000152795	chr4	-	exon skipping	0.140197	-0.0820067	0.966077	0.790343	82424883-82426037;82425667-82426037	TRUE	http://genome.ucsc.edu/cgi-bin/hgTracks?db=GRCh38&position=chr4%3A82426129-82422565	CT+ vs. CT-
ENSG00000136270.14:t:45103031-45103443	TBRG4	ENSG00000136270	chr7	-	exon skipping	0.139812	-0.139812	0.902572	0.902573	45103443-45105441;45103443-45104099	TRUE	http://genome.ucsc.edu/cgi-bin/hgTracks?db=GRCh38&position=chr7%3A45107464-45103031	CT+ vs. CT-
ENSG00000114942.14:t:206161321-206161472	EEF1B2	ENSG00000114942	chr2	+	intron retention	0.139411	-0.165865	0.811579	0.984244	206160710-206161346;206161191-206161320	TRUE	http://genome.ucsc.edu/cgi-bin/hgTracks?db=GRCh38&position=chr2%3A206161472-206160557	KO- vs. CT-
ENSG00000101473.17:s:45857188-45857405	ACOT8	ENSG00000101473	chr20	-	exon skipping	0.13941	-0.138134	0.919294	0.909323	45848675-45857188;45855292-45857188	TRUE	http://genome.ucsc.edu/cgi-bin/hgTracks?db=GRCh38&position=chr20%3A45857405-45844263	KO+ vs. CT+
ENSG00000198467.16:s:35685145-35685339	TPM2	ENSG00000198467	chr9	-	exon skipping	0.13926	-0.13926	0.929128	0.929128	35685139-35685269;35684807-35685269	TRUE	http://genome.ucsc.edu/cgi-bin/hgTracks?db=GRCh38&position=chr9%3A35685339-35684732	KO+ vs. CT+
ENSG00000111206.13:s:2866393-2866521	FOXM1	ENSG00000111206	chr12	-	exon skipping	0.139209	-0.145569	0.983446	0.975773	2865399-2866393;2864752-2866393	TRUE	http://genome.ucsc.edu/cgi-bin/hgTracks?db=GRCh38&position=chr12%3A2866521-2864683	KO- vs. CT-
ENSG00000167978.17:t:2757472-2757579	SRRM2	ENSG00000167978	chr16	+	exon skipping	0.139132	-0.12731	0.905612	0.845965	2752846-2757472;2756606-2757472	TRUE	http://genome.ucsc.edu/cgi-bin/hgTracks?db=GRCh38&position=chr16%3A2757579-2752626	CT+ vs. CT-
ENSG00000103202.13:t:398410-399123	NME4	ENSG00000103202	chr16	+	exon skipping	0.138837	-0.0445595	0.971236	0.450011	397313-398990;398394-398990	TRUE	http://genome.ucsc.edu/cgi-bin/hgTracks?db=GRCh38&position=chr16%3A399123-396725	CT+ vs. CT-
ENSG00000112651.12:t:43054029-43054486	MRPL2	ENSG00000112651	chr6	-	exon skipping	0.138664	-0.162445	0.927974	0.929785	43054486-43058065;43054486-43055545	TRUE	http://genome.ucsc.edu/cgi-bin/hgTracks?db=GRCh38&position=chr6%3A43058233-43054029	KO- vs. CT-
ENSG00000117385.16:s:42755165-42755217	P3H1	ENSG00000117385	chr1	-	intron retention	0.138593	-0.138593	0.975681	0.975681	42754990-42755165;42754991-42755164	TRUE	http://genome.ucsc.edu/cgi-bin/hgTracks?db=GRCh38&position=chr1%3A42755217-42754980	KO- vs. CT-
ENSG00000154277.13:t:41257374-41257737	UCHL1	ENSG00000154277	chr4	+	intron retention	0.138284	-0.137992	0.931005	0.930534	41257126-41257609;41257127-41257373	TRUE	http://genome.ucsc.edu/cgi-bin/hgTracks?db=GRCh38&position=chr4%3A41257737-41256908	KO- vs. CT-
ENSG00000104723.21:t:15764203-15766649	TUSC3	ENSG00000104723	chr8	+	exon skipping	0.138039	-0.186953	0.852424	0.954257	15748465-15764203;15757855-15764203	TRUE	http://genome.ucsc.edu/cgi-bin/hgTracks?db=GRCh38&position=chr8%3A15766649-15743444	KO- vs. CT-
ENSG00000167670.16:t:4422566-4422795	CHAF1A	ENSG00000167670	chr19	+	exon skipping	0.137646	-0.137646	0.904387	0.904387	4418076-4422566;4409759-4422566	TRUE	http://genome.ucsc.edu/cgi-bin/hgTracks?db=GRCh38&position=chr19%3A4422795-4409445	CT+ vs. CT-
ENSG00000255717.7:s:62853552-62853590	SNHG1	ENSG00000255717	chr11	-	intron retention	0.137255	-0.137255	0.901652	0.901652	62853115-62853552;62853146-62853551	TRUE	http://genome.ucsc.edu/cgi-bin/hgTracks?db=GRCh38&position=chr11%3A62853590-62853071	KO- vs. CT-
ENSG00000105655.19:t:18436330-18436616	ISYNA1	ENSG00000105655	chr19	-	exon skipping	0.137191	-0.0751015	0.946884	0.619761	18436479-18437860;18436479-18436684	TRUE	http://genome.ucsc.edu/cgi-bin/hgTracks?db=GRCh38&position=chr19%3A18437988-18436330	KO- vs. CT-
ENSG00000166199.13:s:43889725-43889828	ALKBH3	ENSG00000166199	chr11	+	exon skipping	0.136754	-0.140253	0.760823	0.931287	43889828-43892041;43889828-43901516	TRUE	http://genome.ucsc.edu/cgi-bin/hgTracks?db=GRCh38&position=chr11%3A43919136-43889725	KO- vs. CT-
ENSG00000105323.17:t:41305646-41305867	HNRNPUL1	ENSG00000105323	chr19	+	alternative 3' splice site	0.136732	-0.137141	0.933056	0.933923	41304261-41305676;41304261-41305646	TRUE	http://genome.ucsc.edu/cgi-bin/hgTracks?db=GRCh38&position=chr19%3A41305867-41264372	KO- vs. CT-
ENSG00000137312.15:s:30742147-30742357	FLOT1	ENSG00000137312	chr6	-	exon skipping	0.136663	-0.282049	0.902147	0.996952	30740591-30742147;30741867-30742147	TRUE	http://genome.ucsc.edu/cgi-bin/hgTracks?db=GRCh38&position=chr6%3A30742357-30740496	KO- vs. CT-
ENSG00000104529.17:s:143586729-143587564	EEF1D	ENSG00000104529	chr8	-	exon skipping	0.136199	-0.135954	0.912921	0.912013	143586290-143586729;143581328-143586729	TRUE	http://genome.ucsc.edu/cgi-bin/hgTracks?db=GRCh38&position=chr8%3A143587564-143580075	KO+ vs. CT+
ENSG00000141756.19:s:41819530-41819675	FKBP10	ENSG00000141756	chr17	+	intron retention	0.136027	-0.125609	0.949165	0.918414	41819675-41820269;41819676-41819840	TRUE	http://genome.ucsc.edu/cgi-bin/hgTracks?db=GRCh38&position=chr17%3A41820461-41819530	KO- vs. CT-
ENSG00000123374.11:s:55968778-55968948	CDK2	ENSG00000123374	chr12	+	exon skipping	0.135541	-0.135541	0.913897	0.913897	55968948-55971044;55968948-55969475	TRUE	http://genome.ucsc.edu/cgi-bin/hgTracks?db=GRCh38&position=chr12%3A55971099-55968778	KO- vs. CT-
ENSG00000139624.14:t:50143952-50144136	CERS5	ENSG00000139624	chr12	-	exon skipping	0.13551	-0.121345	0.976113	0.956845	50144057-50167101;50144057-50144769	TRUE	http://genome.ucsc.edu/cgi-bin/hgTracks?db=GRCh38&position=chr12%3A50167533-50143952	KO- vs. CT-
ENSG00000101473.17:t:45848450-45849110	ACOT8	ENSG00000101473	chr20	-	exon skipping	0.135179	-0.144691	0.899579	0.914851	45848675-45857188;45848675-45855159	TRUE	http://genome.ucsc.edu/cgi-bin/hgTracks?db=GRCh38&position=chr20%3A45857405-45848450	KO+ vs. CT+
ENSG00000060138.13:t:10704023-10704438	YBX3	ENSG00000060138	chr12	-	exon skipping	0.134929	-0.134929	0.935897	0.935897	10704148-10713211;10704148-10709908	TRUE	http://genome.ucsc.edu/cgi-bin/hgTracks?db=GRCh38&position=chr12%3A10713333-10704023	KO+ vs. CT+
ENSG00000187109.15:s:76047967-76048464	NAP1L1	ENSG00000187109	chr12	-	intron retention	0.134849	-0.0993859	0.915499	0.724364	76047719-76047966;76047718-76048393	TRUE	http://genome.ucsc.edu/cgi-bin/hgTracks?db=GRCh38&position=chr12%3A76048464-76036585	CT+ vs. CT-
ENSG00000089159.17:t:120215103-120215417	PXN	ENSG00000089159	chr12	-	exon skipping	0.134665	-0.193057	0.889231	0.976521	120215273-120215560;120215273-120221623	TRUE	http://genome.ucsc.edu/cgi-bin/hgTracks?db=GRCh38&position=chr12%3A120221758-120215103	CT+ vs. CT-
ENSG00000102317.18:t:48576314-48576419	RBM3	ENSG00000102317	chrX	+	intron retention	0.134605	-0.0650948	0.915901	0.595424	48575667-48576314;48576084-48576313	TRUE	http://genome.ucsc.edu/cgi-bin/hgTracks?db=GRCh38&position=chrX%3A48576419-48574952	KO- vs. CT-
ENSG00000148335.15:s:129626153-129626321	NTMT1	ENSG00000148335	chr9	+	exon skipping	0.134241	-0.147684	0.901912	0.897819	129626295-129634054;129626295-129632650	TRUE	http://genome.ucsc.edu/cgi-bin/hgTracks?db=GRCh38&position=chr9%3A129634306-129626153	CT+ vs. CT-
ENSG00000130731.16:t:634664-634797	METTL26	ENSG00000130731	chr16	-	exon skipping	0.133606	-0.224875	0.830089	0.963638	634797-635281;634797-634889	TRUE	http://genome.ucsc.edu/cgi-bin/hgTracks?db=GRCh38&position=chr16%3A636366-634664	CT+ vs. CT-
ENSG00000141756.19:t:41820269-41820461	FKBP10	ENSG00000141756	chr17	+	intron retention	0.133586	-0.0914708	0.94147	0.804275	41819675-41820269;41820050-41820268	TRUE	http://genome.ucsc.edu/cgi-bin/hgTracks?db=GRCh38&position=chr17%3A41820461-41819530	CT+ vs. CT-
ENSG00000147140.17:t:71297836-71297938	NONO	ENSG00000147140	chrX	+	intron retention	0.132464	-0.129812	0.983289	0.980787	71297461-71297836;71297678-71297835	TRUE	http://genome.ucsc.edu/cgi-bin/hgTracks?db=GRCh38&position=chrX%3A71297938-71283192	KO- vs. CT-
ENSG00000111206.13:t:2864683-2864854	FOXM1	ENSG00000111206	chr12	-	exon skipping	0.132311	-0.144712	0.964144	0.949696	2864752-2865355;2864752-2866393	TRUE	http://genome.ucsc.edu/cgi-bin/hgTracks?db=GRCh38&position=chr12%3A2866521-2864683	KO+ vs. CT+
ENSG00000078596.11:t:79362942-79363167	ITM2A	ENSG00000078596	chrX	-	exon skipping	0.132174	-0.131206	0.914054	0.918417	79363139-79363423;79363139-79367105	TRUE	http://genome.ucsc.edu/cgi-bin/hgTracks?db=GRCh38&position=chrX%3A79367334-79362942	KO- vs. CT-
ENSG00000122390.19:t:3479471-3479601	NAA60	ENSG00000122390	chr16	+	exon skipping	0.132138	-0.15654	0.96455	0.979438	3458181-3479471;3476337-3479471	TRUE	http://genome.ucsc.edu/cgi-bin/hgTracks?db=GRCh38&position=chr16%3A3479601-3443649	KO- vs. CT-
ENSG00000010295.20:s:6555257-6556073	IFFO1	ENSG00000010295	chr12	-	exon skipping	0.131796	-0.131796	0.944099	0.944099	6551001-6555257;6551503-6555257	TRUE	http://genome.ucsc.edu/cgi-bin/hgTracks?db=GRCh38&position=chr12%3A6556073-6550941	CT+ vs. CT-
ENSG00000154380.17:s:225507951-225508017	ENAH	ENSG00000154380	chr1	-	exon skipping	0.131756	-0.131756	0.918848	0.918848	225501070-225507951;225505053-225507951	TRUE	http://genome.ucsc.edu/cgi-bin/hgTracks?db=GRCh38&position=chr1%3A225508017-225500992	CT+ vs. CT-
ENSG00000105323.17:s:41303972-41304261	HNRNPUL1	ENSG00000105323	chr19	+	alternative 3' splice site	0.131727	-0.133428	0.92248	0.923643	41304261-41305676;41304261-41305646	TRUE	http://genome.ucsc.edu/cgi-bin/hgTracks?db=GRCh38&position=chr19%3A41307787-41303972	KO- vs. CT-
ENSG00000177410.13:t:49289045-49290860	ZFAS1	ENSG00000177410	chr20	+	exon skipping	0.131355	-0.0905603	0.902287	0.670805	49279208-49289045;49280570-49289045	TRUE	http://genome.ucsc.edu/cgi-bin/hgTracks?db=GRCh38&position=chr20%3A49290860-49279104	KO+ vs. CT+
ENSG00000196923.14:s:177491759-177491995	PDLIM7	ENSG00000196923	chr5	-	exon skipping	0.1309	-0.1309	0.904375	0.904375	177491146-177491807;177491420-177491807	TRUE	http://genome.ucsc.edu/cgi-bin/hgTracks?db=GRCh38&position=chr5%3A177491995-177491010	KO- vs. CT-
ENSG00000115414.21:t:215391632-215391814	FN1	ENSG00000115414	chr2	-	exon skipping	0.130666	-0.130666	0.962139	0.962139	215391814-215394528;215391814-215392931	TRUE	http://genome.ucsc.edu/cgi-bin/hgTracks?db=GRCh38&position=chr2%3A215394719-215391632	KO+ vs. CT+
ENSG00000107223.13:s:136862906-136862999	EDF1	ENSG00000107223	chr9	-	exon skipping	0.130485	-0.0998322	0.966347	0.864769	136862345-136862906;136862496-136862906	TRUE	http://genome.ucsc.edu/cgi-bin/hgTracks?db=GRCh38&position=chr9%3A136862999-136862119	KO- vs. CT-
ENSG00000168488.18:t:28836728-28837237	ATXN2L	ENSG00000168488	chr16	+	intron retention	0.130353	-0.235035	0.883883	0.998559	28836485-28836728;28836491-28836727	TRUE	http://genome.ucsc.edu/cgi-bin/hgTracks?db=GRCh38&position=chr16%3A28837237-28835933	KO- vs. CT-
ENSG00000111196.10:t:10607854-10608040	MAGOHB	ENSG00000111196	chr12	-	exon skipping	0.130099	-0.130099	0.949696	0.949696	10607936-10609831;10607936-10609098	TRUE	http://genome.ucsc.edu/cgi-bin/hgTracks?db=GRCh38&position=chr12%3A10609941-10607854	KO- vs. CT-
ENSG00000198171.13:t:3191190-3191238	DDRGK1	ENSG00000198171	chr20	-	intron retention	0.129989	-0.129989	0.971365	0.971365	3191238-3191765;3191239-3191423	TRUE	http://genome.ucsc.edu/cgi-bin/hgTracks?db=GRCh38&position=chr20%3A3191821-3191190	KO- vs. CT-
ENSG00000125952.20:t:65075124-65076663	MAX	ENSG00000125952	chr14	-	exon skipping	0.129971	-0.0193314	0.932417	0.201405	65076663-65077913;65076663-65077328	TRUE	http://genome.ucsc.edu/cgi-bin/hgTracks?db=GRCh38&position=chr14%3A65102504-65075124	KO- vs. CT-
ENSG00000197746.14:s:71825837-71825893	PSAP	ENSG00000197746	chr10	-	exon skipping	0.129962	-0.13021	0.999999	0.999999	71823896-71825837;71822007-71825837	TRUE	http://genome.ucsc.edu/cgi-bin/hgTracks?db=GRCh38&position=chr10%3A71825893-71821876	KO- vs. CT-
ENSG00000135047.16:t:87731008-87731469	CTSL	ENSG00000135047	chr9	+	exon skipping	0.129776	-0.129776	0.901784	0.901785	87729735-87731008;87730498-87731008	TRUE	http://genome.ucsc.edu/cgi-bin/hgTracks?db=GRCh38&position=chr9%3A87731469-87729573	CT+ vs. CT-
ENSG00000160813.7:t:100435282-100435533	PPP1R35	ENSG00000160813	chr7	-	exon skipping	0.12949	-0.214951	0.88994	0.988211	100435533-100435848;100435533-100435631	TRUE	http://genome.ucsc.edu/cgi-bin/hgTracks?db=GRCh38&position=chr7%3A100436136-100435282	KO- vs. CT-
ENSG00000156976.17:s:186787776-186788256	EIF4A2	ENSG00000156976	chr3	+	exon skipping	0.129205	-0.0932807	0.904039	0.730836	186787882-186788310;186787882-186789125	TRUE	http://genome.ucsc.edu/cgi-bin/hgTracks?db=GRCh38&position=chr3%3A186789897-186787776	KO- vs. CT-
ENSG00000072310.17:s:17817696-17818149	SREBF1	ENSG00000072310	chr17	-	exon skipping	0.128823	-0.129925	0.892118	0.906005	17817457-17817696;17817591-17817696	TRUE	http://genome.ucsc.edu/cgi-bin/hgTracks?db=GRCh38&position=chr17%3A17818149-17817256	CT+ vs. CT-
ENSG00000130702.15:s:62308655-62309475	LAMA5	ENSG00000130702	chr20	-	intron retention	0.128347	-0.135372	0.902072	0.925669	62308178-62308655;62308447-62308654	TRUE	http://genome.ucsc.edu/cgi-bin/hgTracks?db=GRCh38&position=chr20%3A62309475-62307955	KO+ vs. CT+
ENSG00000154380.17:s:225507951-225508017	ENAH	ENSG00000154380	chr1	-	exon skipping	0.127889	-0.127889	0.91552	0.91552	225501070-225507951;225505053-225507951	TRUE	http://genome.ucsc.edu/cgi-bin/hgTracks?db=GRCh38&position=chr1%3A225508017-225500992	KO- vs. CT-
ENSG00000182199.11:s:57230701-57231000	SHMT2	ENSG00000182199	chr12	+	exon skipping	0.126765	-0.127106	0.948661	0.94927	57231000-57231713;57231000-57231481	TRUE	http://genome.ucsc.edu/cgi-bin/hgTracks?db=GRCh38&position=chr12%3A57231979-57230701	KO- vs. CT-
ENSG00000161526.15:s:75668516-75668625	SAP30BP	ENSG00000161526	chr17	+	exon skipping	0.126149	-0.126149	0.914687	0.914687	75668625-75671816;75668625-75693440	TRUE	http://genome.ucsc.edu/cgi-bin/hgTracks?db=GRCh38&position=chr17%3A75693482-75668516	KO- vs. CT-
ENSG00000130702.15:s:62308655-62309475	LAMA5	ENSG00000130702	chr20	-	intron retention	0.123538	-0.127671	0.915471	0.921533	62308178-62308655;62308447-62308654	TRUE	http://genome.ucsc.edu/cgi-bin/hgTracks?db=GRCh38&position=chr20%3A62309475-62307955	KO- vs. CT-
ENSG00000198171.13:t:3191190-3191238	DDRGK1	ENSG00000198171	chr20	-	intron retention	0.123334	-0.123334	0.93794	0.937939	3191238-3191765;3191239-3191423	TRUE	http://genome.ucsc.edu/cgi-bin/hgTracks?db=GRCh38&position=chr20%3A3191821-3191190	CT+ vs. CT-
ENSG00000145741.16:s:73498408-73498799	BTF3	ENSG00000145741	chr5	+	alternative 5' splice site	0.123149	-0.12336	0.953563	0.953632	73498558-73499134;73498799-73499134	TRUE	http://genome.ucsc.edu/cgi-bin/hgTracks?db=GRCh38&position=chr5%3A73502601-73498408	KO- vs. CT-
ENSG00000089280.19:t:31186802-31187245	FUS	ENSG00000089280	chr16	+	intron retention	0.123051	-0.123559	0.925653	0.926793	31185179-31186802;31185557-31186801	TRUE	http://genome.ucsc.edu/cgi-bin/hgTracks?db=GRCh38&position=chr16%3A31187245-31184939	KO- vs. CT-
ENSG00000162521.19:t:32680526-32686211	RBBP4	ENSG00000162521	chr1	+	intron retention	0.122804	-0.159274	0.846953	0.928362	32672901-32680526;32680205-32680525	TRUE	http://genome.ucsc.edu/cgi-bin/hgTracks?db=GRCh38&position=chr1%3A32686211-32672791	KO- vs. CT-
ENSG00000130731.16:t:634664-634797	METTL26	ENSG00000130731	chr16	-	exon skipping	0.121658	-0.183695	0.852265	0.945669	634797-636094;634797-634889	TRUE	http://genome.ucsc.edu/cgi-bin/hgTracks?db=GRCh38&position=chr16%3A636366-634664	KO- vs. CT-
ENSG00000141756.19:t:41820269-41820461	FKBP10	ENSG00000141756	chr17	+	intron retention	0.121655	-0.0937086	0.918359	0.818743	41819675-41820269;41820050-41820268	TRUE	http://genome.ucsc.edu/cgi-bin/hgTracks?db=GRCh38&position=chr17%3A41820461-41819530	KO- vs. CT-
ENSG00000140416.23:s:63042632-63042943	TPM1	ENSG00000140416	chr15	+	exon skipping	0.121612	-0.127242	0.937026	0.976035	63042943-63043706;63042943-63044027	TRUE	http://genome.ucsc.edu/cgi-bin/hgTracks?db=GRCh38&position=chr15%3A63047726-63042632	KO+ vs. CT+
ENSG00000162910.19:t:228108290-228108325	MRPL55	ENSG00000162910	chr1	-	exon skipping	0.121502	-0.183678	0.826444	0.984451	228108318-228109149;228108318-228108437	TRUE	http://genome.ucsc.edu/cgi-bin/hgTracks?db=GRCh38&position=chr1%3A228109312-228108290	KO- vs. CT-
ENSG00000158864.13:s:161213864-161214053	NDUFS2	ENSG00000158864	chr1	+	intron retention	0.120961	-0.119773	0.960236	0.959291	161213921-161214156;161214054-161214155	TRUE	http://genome.ucsc.edu/cgi-bin/hgTracks?db=GRCh38&position=chr1%3A161214723-161213864	KO- vs. CT-
ENSG00000156976.17:s:186787776-186788256	EIF4A2	ENSG00000156976	chr3	+	exon skipping	0.119288	-0.184908	0.86042	0.945812	186787882-186788310;186787882-186789125	TRUE	http://genome.ucsc.edu/cgi-bin/hgTracks?db=GRCh38&position=chr3%3A186789897-186787776	CT+ vs. CT-
ENSG00000167670.16:s:4409445-4409759	CHAF1A	ENSG00000167670	chr19	+	exon skipping	0.118295	-0.118295	0.909817	0.909817	4409759-4418020;4409759-4422566	TRUE	http://genome.ucsc.edu/cgi-bin/hgTracks?db=GRCh38&position=chr19%3A4422795-4409445	CT+ vs. CT-
ENSG00000106538.10:t:150338317-150338439	RARRES2	ENSG00000106538	chr7	-	exon skipping	0.118198	-0.118198	0.945182	0.945182	150338439-150338986;150338439-150338615	TRUE	http://genome.ucsc.edu/cgi-bin/hgTracks?db=GRCh38&position=chr7%3A150339081-150338317	KO- vs. CT-
ENSG00000105255.11:t:4311842-4312051	FSD1	ENSG00000105255	chr19	+	intron retention	0.117382	-0.117382	0.91405	0.91405	4310596-4311842;4311578-4311841	TRUE	http://genome.ucsc.edu/cgi-bin/hgTracks?db=GRCh38&position=chr19%3A4312051-4310475	CT+ vs. CT-
ENSG00000087460.28:t:58895163-58895684	GNAS	ENSG00000087460	chr20	+	exon skipping	0.116906	-0.111371	0.947755	0.883963	58889353-58895612;58891865-58895612	TRUE	http://genome.ucsc.edu/cgi-bin/hgTracks?db=GRCh38&position=chr20%3A58895684-58839718	CT+ vs. CT-
ENSG00000175061.18:t:16440111-16440253	SNHG29	ENSG00000175061	chr17	+	exon skipping	0.116705	-0.0780689	0.932102	0.725973	16439414-16440185;16439703-16440185	TRUE	http://genome.ucsc.edu/cgi-bin/hgTracks?db=GRCh38&position=chr17%3A16440253-16439037	KO- vs. CT-
ENSG00000159685.11:s:126733078-126733222	CHCHD6	ENSG00000159685	chr3	+	alternative 3' splice site	0.116215	-0.169329	0.794957	0.940996	126733222-126852644;126733222-126852647	TRUE	http://genome.ucsc.edu/cgi-bin/hgTracks?db=GRCh38&position=chr3%3A126852730-126733078	CT+ vs. CT-
ENSG00000105255.11:s:4310475-4311131	FSD1	ENSG00000105255	chr19	+	intron retention	0.115332	-0.115332	0.926847	0.926847	4310596-4311842;4311132-4311472	TRUE	http://genome.ucsc.edu/cgi-bin/hgTracks?db=GRCh38&position=chr19%3A4312051-4310475	CT+ vs. CT-
ENSG00000092841.19:t:56161387-56161587	MYL6	ENSG00000092841	chr12	+	exon skipping	0.113272	-0.141279	0.912224	0.969681	56160670-56161387;56160320-56161387	TRUE	http://genome.ucsc.edu/cgi-bin/hgTracks?db=GRCh38&position=chr12%3A56161587-56160243	CT+ vs. CT-
ENSG00000153391.16:s:35497719-35497979	INO80C	ENSG00000153391	chr18	-	exon skipping	0.112397	-0.172252	0.789042	0.925754	35478349-35497719;35480563-35497719	TRUE	http://genome.ucsc.edu/cgi-bin/hgTracks?db=GRCh38&position=chr18%3A35497979-35468333	CT+ vs. CT-
ENSG00000234741.8:t:173864257-173864304	GAS5	ENSG00000234741	chr1	-	intron retention	0.111478	-0.130365	0.883926	0.957832	173864304-173864484;173864305-173864483	TRUE	http://genome.ucsc.edu/cgi-bin/hgTracks?db=GRCh38&position=chr1%3A173865547-173864257	KO- vs. CT-
ENSG00000105655.19:t:18436330-18436616	ISYNA1	ENSG00000105655	chr19	-	exon skipping	0.111107	-0.12654	0.900623	0.920959	18436479-18437860;18436479-18436684	TRUE	http://genome.ucsc.edu/cgi-bin/hgTracks?db=GRCh38&position=chr19%3A18437988-18436330	KO+ vs. CT+
ENSG00000111665.12:t:6849075-6849198	CDCA3	ENSG00000111665	chr12	-	exon skipping	0.110158	-0.117555	0.88216	0.907689	6849198-6849565;6849198-6849323	TRUE	http://genome.ucsc.edu/cgi-bin/hgTracks?db=GRCh38&position=chr12%3A6849858-6849075	KO- vs. CT-
ENSG00000178188.14:t:28873447-28874212	SH2B1	ENSG00000178188	chr16	+	exon skipping	0.109431	-0.171585	0.80823	0.958748	28872705-28873447;28873269-28873447	TRUE	http://genome.ucsc.edu/cgi-bin/hgTracks?db=GRCh38&position=chr16%3A28874212-28872534	KO- vs. CT-
ENSG00000143543.15:t:153976693-153976922	JTB	ENSG00000143543	chr1	-	exon skipping	0.109403	-0.0967587	0.936118	0.89272	153976775-153976976;153976922-153977170	TRUE	http://genome.ucsc.edu/cgi-bin/hgTracks?db=GRCh38&position=chr1%3A153977394-153976693	CT+ vs. CT-
ENSG00000135441.7:t:55716933-55717005	BLOC1S1	ENSG00000135441	chr12	+	exon skipping	0.107443	-0.107443	0.905379	0.905379	55716196-55716933;55716717-55716933	TRUE	http://genome.ucsc.edu/cgi-bin/hgTracks?db=GRCh38&position=chr12%3A55717005-55716037	KO- vs. CT-
ENSG00000072110.15:s:68879864-68880108	ACTN1	ENSG00000072110	chr14	-	exon skipping	0.106994	-0.144552	0.982811	0.988695	68878523-68879962;68879069-68879962	TRUE	http://genome.ucsc.edu/cgi-bin/hgTracks?db=GRCh38&position=chr14%3A68880108-68877082	KO+ vs. CT+
ENSG00000072110.15:t:68877082-68877240	ACTN1	ENSG00000072110	chr14	-	exon skipping	0.106945	-0.148209	0.948169	0.981412	68877240-68878458;68877240-68878989	TRUE	http://genome.ucsc.edu/cgi-bin/hgTracks?db=GRCh38&position=chr14%3A68880108-68877082	KO+ vs. CT+
ENSG00000089280.19:t:31188152-31188357	FUS	ENSG00000089280	chr16	+	intron retention	0.106326	-0.10388	0.972067	0.961228	31186836-31188325;31187246-31188151	TRUE	http://genome.ucsc.edu/cgi-bin/hgTracks?db=GRCh38&position=chr16%3A31188357-31184939	KO- vs. CT-
ENSG00000140416.23:t:63055729-63057118	TPM1	ENSG00000140416	chr15	+	exon skipping	0.105305	-0.119454	0.906412	0.983639	63044152-63056985;63048707-63056985	TRUE	http://genome.ucsc.edu/cgi-bin/hgTracks?db=GRCh38&position=chr15%3A63057118-63043469	CT+ vs. CT-
ENSG00000118257.17:s:205766783-205767064	NRP2	ENSG00000118257	chr2	+	alternative 5' splice site	0.105053	-0.165868	0.807003	0.915198	205766818-205792235;205766803-205792235	TRUE	http://genome.ucsc.edu/cgi-bin/hgTracks?db=GRCh38&position=chr2%3A205798133-205766783	CT+ vs. CT-
ENSG00000103168.17:s:84186901-84187070	TAF1C	ENSG00000103168	chr16	-	exon skipping	0.104233	-0.188206	0.832303	0.940942	84185583-84186901;84185060-84186901	TRUE	http://genome.ucsc.edu/cgi-bin/hgTracks?db=GRCh38&position=chr16%3A84187070-84183410	KO- vs. CT-
ENSG00000089159.17:t:120215103-120215417	PXN	ENSG00000089159	chr12	-	exon skipping	0.104182	-0.151792	0.81811	0.942963	120215273-120215560;120215273-120221623	TRUE	http://genome.ucsc.edu/cgi-bin/hgTracks?db=GRCh38&position=chr12%3A120221758-120215103	KO- vs. CT-
ENSG00000221983.8:t:18573265-18573403	UBA52	ENSG00000221983	chr19	+	exon skipping	0.103893	-0.196966	0.746735	0.960001	18571909-18573293;18572607-18573293	TRUE	http://genome.ucsc.edu/cgi-bin/hgTracks?db=GRCh38&position=chr19%3A18573403-18571730	KO- vs. CT-
ENSG00000123136.15:s:14410989-14411172	DDX39A	ENSG00000123136	chr19	-	exon skipping	0.103453	-0.103453	0.935864	0.935864	14410334-14410989;14410605-14410989	TRUE	http://genome.ucsc.edu/cgi-bin/hgTracks?db=GRCh38&position=chr19%3A14411172-14410216	KO- vs. CT-
ENSG00000167978.17:t:2768997-2769284	SRRM2	ENSG00000167978	chr16	+	intron retention	0.103285	-0.0794282	0.902389	0.75195	2768261-2768997;2768940-2768996	TRUE	http://genome.ucsc.edu/cgi-bin/hgTracks?db=GRCh38&position=chr16%3A2769284-2767507	CT+ vs. CT-
ENSG00000111640.15:s:6534512-6534661	GAPDH	ENSG00000111640	chr12	+	alternative 5' splice site	0.102829	-0.102829	0.934015	0.934015	6534569-6534810;6534661-6534810	TRUE	http://genome.ucsc.edu/cgi-bin/hgTracks?db=GRCh38&position=chr12%3A6535141-6534512	KO- vs. CT-
ENSG00000023191.17:t:502214-503570	RNH1	ENSG00000023191	chr11	-	exon skipping	0.0996867	-0.202844	0.697955	0.922367	502249-506609;502249-507113	TRUE	http://genome.ucsc.edu/cgi-bin/hgTracks?db=GRCh38&position=chr11%3A507300-502214	KO+ vs. CT+
ENSG00000089280.19:t:31188152-31188357	FUS	ENSG00000089280	chr16	+	intron retention	0.09948	-0.0984113	0.917585	0.916122	31186836-31188325;31187246-31188151	TRUE	http://genome.ucsc.edu/cgi-bin/hgTracks?db=GRCh38&position=chr16%3A31188357-31184939	CT+ vs. CT-
ENSG00000167515.10:s:88858617-88858791	TRAPPC2L	ENSG00000167515	chr16	+	exon skipping	0.0991318	-0.138287	0.773223	0.951761	88858791-88859663;88858789-88859345	TRUE	http://genome.ucsc.edu/cgi-bin/hgTracks?db=GRCh38&position=chr16%3A88860186-88858617	KO- vs. CT-
ENSG00000110492.16:t:46382057-46382133	MDK	ENSG00000110492	chr11	+	exon skipping	0.095441	-0.117669	0.847419	0.95056	46381758-46382057;46381183-46382057	TRUE	http://genome.ucsc.edu/cgi-bin/hgTracks?db=GRCh38&position=chr11%3A46382133-46380756	KO+ vs. CT+
ENSG00000234741.8:s:173866761-173866796	GAS5	ENSG00000234741	chr1	-	intron retention	0.0942523	-0.0942522	0.913939	0.913939	173866567-173866761;173866568-173866760	TRUE	http://genome.ucsc.edu/cgi-bin/hgTracks?db=GRCh38&position=chr1%3A173866796-173866216	KO- vs. CT-
ENSG00000245910.8:t:66922271-66922392	SNHG6	ENSG00000245910	chr8	-	exon skipping	0.0938084	-0.127828	0.780995	0.905998	66922392-66925437;66922392-66922614	TRUE	http://genome.ucsc.edu/cgi-bin/hgTracks?db=GRCh38&position=chr8%3A66925596-66922271	CT+ vs. CT-
ENSG00000156976.17:t:186789125-186789897	EIF4A2	ENSG00000156976	chr3	+	exon skipping	0.0933357	-0.18832	0.756429	0.942295	186788420-186789125;186787882-186789125	TRUE	http://genome.ucsc.edu/cgi-bin/hgTracks?db=GRCh38&position=chr3%3A186789897-186787776	CT+ vs. CT-
ENSG00000177410.13:t:49289045-49290860	ZFAS1	ENSG00000177410	chr20	+	exon skipping	0.0867473	-0.138393	0.70341	0.917611	49280964-49289045;49279208-49289045	TRUE	http://genome.ucsc.edu/cgi-bin/hgTracks?db=GRCh38&position=chr20%3A49290860-49279104	CT+ vs. CT-
ENSG00000157514.16:t:107715773-107715950	TSC22D3	ENSG00000157514	chrX	-	exon skipping	0.0847384	-0.158898	0.740643	0.963717	107715950-107716315;107715950-107716690	TRUE	http://genome.ucsc.edu/cgi-bin/hgTracks?db=GRCh38&position=chrX%3A107775525-107715773	KO- vs. CT-
ENSG00000136717.15:s:127059011-127059155	BIN1	ENSG00000136717	chr2	-	exon skipping	0.077665	-0.158003	0.642424	0.919204	127057601-127059011;127051243-127059011	TRUE	http://genome.ucsc.edu/cgi-bin/hgTracks?db=GRCh38&position=chr2%3A127059155-127050802	KO- vs. CT-
ENSG00000140416.23:t:63055729-63057118	TPM1	ENSG00000140416	chr15	+	exon skipping	0.055247	-0.119775	0.550028	0.984233	63043831-63056985;63048707-63056985	TRUE	http://genome.ucsc.edu/cgi-bin/hgTracks?db=GRCh38&position=chr15%3A63057118-63043469	KO- vs. CT-
